# Supplementary material for: Quantifying exposure of amphibian species to heat waves, cold spells, and droughts
Source: Conserv Biol. 2025 May 31;39(5):e70074. doi: 10.1111/cobi.70074 (PMC12451495; doi:10.1111/cobi.70074)
Supplement: Supplementary file 2 — Supplementary Information [file COBI-39-e70074-s001.xls]

## Sheet: species-level
binomial	order	family	Percent overlap with heat waves 80 percentile	Exposed to heat waves (0=no,) 1=yes	Excess heat waves per grid cell per decade	percent overlap with droughts 80 percentile	Exposed to droughts (0=no,) 1=yes	Excess droughts per grid cell per decade	Percent overlap with cold spell 80th percentile	Exposed to cold spells (0=no,) 1=yes	Excess cold spells per grid cell per decade
Abavorana luctuosa	ANURA	RANIDAE	0.43	0	31.1	0	0	-6.34	0	0	-52.2
Abavorana nazgul	ANURA	RANIDAE	0	0	17	0	0	-5	0	0	-48
Acanthixalus sonjae	ANURA	HYPEROLIIDAE	0.05	0	9.8	0	0	-11.15	0	0	-38.9
Acanthixalus spinosus	ANURA	HYPEROLIIDAE	0.64	1	53	0.01	0	-4.15	0	0	-56.9
Acris crepitans	ANURA	HYLIDAE	0.05	0	18.1	0.12	0	-3.38	0.01	0	-25.3
Acris gryllus	ANURA	HYLIDAE	0.09	0	19.4	0	0	-5.71	0	0	-31.2
Adelastes hylonomos	ANURA	MICROHYLIDAE	1	1	71	1	1	12	0	0	-57
Adelophryne adiastola	ANURA	ELEUTHERODACTYLIDAE	0.66	1	30.6	0.07	0	-7.3	0	0	-69.8
Adelophryne baturitensis	ANURA	ELEUTHERODACTYLIDAE	0.13	0	24	0	0	4.25	0	0	-41.1
Adelophryne gutturosa	ANURA	ELEUTHERODACTYLIDAE	0.72	1	48.4	0.18	0	-1.44	0	0	-59.4
Adelophryne maranguapensis	ANURA	ELEUTHERODACTYLIDAE	1	1	35	1	1	11	0	0	-40
Adelophryne pachydactyla	ANURA	ELEUTHERODACTYLIDAE	0.29	0	25.3	0.9	1	16.25	0	0	-22.9
Adelophryne patamona	ANURA	ELEUTHERODACTYLIDAE	0.5	0	37.6	0.5	0	4.5	0	0	-52
Adelotus brevis	ANURA	LIMNODYNASTIDAE	0.03	0	13.8	0.2	0	2.8	0	0	-26.3
Adelphobates castaneoticus	ANURA	DENDROBATIDAE	0.78	1	52.4	0.11	0	-5.03	0	0	-49.4
Adelphobates galactonotus	ANURA	DENDROBATIDAE	0.88	1	51.2	0.05	0	-8.08	0	0	-52
Adelphobates quinquevittatus	ANURA	DENDROBATIDAE	0.85	1	51.9	0.22	0	2.48	0	0	-48.3
Adenomera ajurauna	ANURA	LEPTODACTYLIDAE	0.57	1	48	0	0	-2	0	0	-29
Adenomera andreae	ANURA	LEPTODACTYLIDAE	0.75	1	43.4	0.27	0	2.39	0.01	0	-50.6
Adenomera araucaria	ANURA	LEPTODACTYLIDAE	0	0	-2.7	0	0	-7	0.05	0	-11.2
Adenomera bokermanni	ANURA	LEPTODACTYLIDAE	0.71	1	40.4	0.2	0	2.78	0	0	-24.7
Adenomera coca	ANURA	LEPTODACTYLIDAE	0	0	17	0	0	-19.67	0	0	-8
Adenomera diptyx	ANURA	LEPTODACTYLIDAE	0.4	0	12.9	0.36	0	5.31	0.62	1	1.6
Adenomera heyeri	ANURA	LEPTODACTYLIDAE	0.74	1	44.7	0.18	0	-1.2	0	0	-63.2
Adenomera hylaedactyla	ANURA	LEPTODACTYLIDAE	0.77	1	47.3	0.32	0	3.64	0.03	0	-44.3
Adenomera lutzi	ANURA	LEPTODACTYLIDAE	0	0	-6.3	0.16	0	2.09	0	0	-40.3
Adenomera marmorata	ANURA	LEPTODACTYLIDAE	0.69	1	39.2	0.2	0	3.48	0	0	-24.1
Adenomera martinezi	ANURA	LEPTODACTYLIDAE	0.99	1	61.8	0.65	1	13.42	0	0	-45.3
Adenomera nana	ANURA	LEPTODACTYLIDAE	0	0	1.7	0	0	-1.73	0	0	-12.5
Adenomera thomei	ANURA	LEPTODACTYLIDAE	0.34	0	32.6	1	1	19.85	0	0	-24.3
Adenomus kandianus	ANURA	BUFONIDAE	0	0	-6	0	0	-1.93	0	0	-24
Adenomus kelaartii	ANURA	BUFONIDAE	0	0	-11.3	0	0	-0.91	0	0	-27.4
Afghanodon mustersi	CAUDATA	HYNOBIIDAE	0	0	-22	0	0	-1	0	0	-1
Afrixalus aureus	ANURA	HYPEROLIIDAE	0.16	0	19.6	0.15	0	3.01	0	0	-23.1
Afrixalus brachycnemis	ANURA	HYPEROLIIDAE	0.49	0	30.4	0.02	0	-0.81	0	0	-37.3
Afrixalus clarkei	ANURA	HYPEROLIIDAE	1	1	40	0	0	-2.4	0	0	-40
Afrixalus crotalus	ANURA	HYPEROLIIDAE	0	0	9	0.03	0	2.28	0	0	-24.3
Afrixalus delicatus	ANURA	HYPEROLIIDAE	0.31	0	17.2	0.17	0	3.34	0	0	-28.6
Afrixalus dorsalis	ANURA	HYPEROLIIDAE	0.43	0	30.4	0	0	-12.65	0	0	-49.2
Afrixalus dorsimaculatus	ANURA	HYPEROLIIDAE	0.45	0	24.6	0.15	0	6.28	0	0	-26.5
Afrixalus enseticola	ANURA	HYPEROLIIDAE	0.44	0	26.6	0	0	-11.68	0	0	-37
Afrixalus equatorialis	ANURA	HYPEROLIIDAE	0.14	0	21.1	0.01	0	-7.55	0	0	-59.6
Afrixalus fornasini	ANURA	HYPEROLIIDAE	0.26	0	15.8	0.18	0	4.23	0	0	-28.6
Afrixalus fulvovittatus	ANURA	HYPEROLIIDAE	0.04	0	19.5	0	0	-28.72	0	0	-40.5
Afrixalus knysnae	ANURA	HYPEROLIIDAE	0	0	8.9	0.94	1	26.27	0	0	-20.5
Afrixalus lacteus	ANURA	HYPEROLIIDAE	1	1	59.6	0	0	4	0	0	-45.6
Afrixalus laevis	ANURA	HYPEROLIIDAE	0.5	1	43.6	0.04	0	-6.26	0	0	-46.9
Afrixalus leucostictus	ANURA	HYPEROLIIDAE	0.92	1	49.8	0.02	0	-10.28	0	0	-29.7
Afrixalus lindholmi	ANURA	HYPEROLIIDAE	1	1	59	0	0	-6	0	0	-80
Afrixalus morerei	ANURA	HYPEROLIIDAE	0.62	1	31.4	0	0	3.47	0	0	-51
Afrixalus nigeriensis	ANURA	HYPEROLIIDAE	0.18	0	18.5	0	0	-13.43	0	0	-40.7
Afrixalus orophilus	ANURA	HYPEROLIIDAE	0.27	0	16.9	0.2	0	0.01	0	0	-31.1
Afrixalus osorioi	ANURA	HYPEROLIIDAE	0.64	1	43.7	0.02	0	-6.48	0	0	-53
Afrixalus paradorsalis	ANURA	HYPEROLIIDAE	0.86	1	70.1	0	0	-2.2	0	0	-62.3
Afrixalus quadrivittatus	ANURA	HYPEROLIIDAE	0.54	1	39.4	0.08	0	-5.76	0	0	-45.2
Afrixalus schneideri	ANURA	HYPEROLIIDAE	1	1	35.2	0	0	-6	0	0	-72.9
Afrixalus septentrionalis	ANURA	HYPEROLIIDAE	0.79	1	34.1	0	0	-0.99	0	0	-29.3
Afrixalus spinifrons	ANURA	HYPEROLIIDAE	0.2	0	18.7	0.26	0	-1.86	0.08	0	-8.3
Afrixalus stuhlmanni	ANURA	HYPEROLIIDAE	0.07	0	1.8	0.25	0	6.65	0	0	-25.6
Afrixalus sylvaticus	ANURA	HYPEROLIIDAE	0.21	0	22.1	0.39	0	6.12	0	0	-29.4
Afrixalus uluguruensis	ANURA	HYPEROLIIDAE	0.08	0	9.9	0	0	5.14	0	0	-37.1
Afrixalus upembae	ANURA	HYPEROLIIDAE	1	1	49.1	0	0	-7.13	0	0	-57.4
Afrixalus vibekensis	ANURA	HYPEROLIIDAE	0.05	0	10.4	0	0	-11.33	0	0	-36.6
Afrixalus vittiger	ANURA	HYPEROLIIDAE	0.17	0	17.6	0.05	0	-8.16	0	0	-39.3
Afrixalus weidholzi	ANURA	HYPEROLIIDAE	0.35	0	28.6	0.08	0	-6.61	0	0	-42.1
Afrixalus wittei	ANURA	HYPEROLIIDAE	0.55	1	34.6	0.04	0	-7.24	0	0	-41.4
Agalychnis annae	ANURA	PHYLLOMEDUSIDAE	0	0	-3.7	0.2	0	3.95	0	0	-49.4
Agalychnis aspera	ANURA	PHYLLOMEDUSIDAE	0.53	1	29.4	0.76	1	13.01	0	0	-24
Agalychnis buckleyi	ANURA	PHYLLOMEDUSIDAE	0.22	0	5.4	0.37	0	-0.85	0	0	-46.6
Agalychnis callidryas	ANURA	PHYLLOMEDUSIDAE	0.1	0	-17.7	0.15	0	0.89	0.03	0	-25.3
Agalychnis dacnicolor	ANURA	PHYLLOMEDUSIDAE	0.41	0	28.7	0.5	0	8.14	0	0	-32.2
Agalychnis danieli	ANURA	PHYLLOMEDUSIDAE	1	1	37.8	0	0	2	0	0	-37.8
Agalychnis granulosa	ANURA	PHYLLOMEDUSIDAE	0.84	1	45.2	0.59	1	11.92	0	0	-34.7
Agalychnis hulli	ANURA	PHYLLOMEDUSIDAE	0.37	0	18.8	0	0	-9.79	0	0	-59.7
Agalychnis lemur	ANURA	PHYLLOMEDUSIDAE	0.33	0	20.9	0.36	0	5.56	0	0	-58.5
Agalychnis medinae	ANURA	PHYLLOMEDUSIDAE	1	1	51	1	1	22.8	0	0	-63.6
Agalychnis moreletii	ANURA	PHYLLOMEDUSIDAE	0	0	-26.2	0.08	0	-0.64	0	0	-20.4
Agalychnis psilopygion	ANURA	PHYLLOMEDUSIDAE	0.8	1	55.2	0	0	-3.05	0	0	-55.6
Agalychnis saltator	ANURA	PHYLLOMEDUSIDAE	0.01	0	-30.5	0	0	-5.43	0.24	0	-27
Agalychnis spurrelli	ANURA	PHYLLOMEDUSIDAE	0.63	1	42.8	0.08	0	1.18	0	0	-50.3
Agalychnis terranova	ANURA	PHYLLOMEDUSIDAE	0.72	1	41.3	0.11	0	4.83	0	0	-48.9
Aglyptodactylus australis	ANURA	MANTELLIDAE	1	1	39.2	0	0	1	0	0	-16
Aglyptodactylus chorus	ANURA	MANTELLIDAE	1	1	50	0.64	1	8.83	0	0	-25
Aglyptodactylus inguinalis	ANURA	MANTELLIDAE	0.98	1	52.3	0.66	1	10.79	0	0	-22.1
Aglyptodactylus laticeps	ANURA	MANTELLIDAE	0.99	1	71.8	0.21	0	6.12	0	0	-39.8
Aglyptodactylus madagascariensis	ANURA	MANTELLIDAE	0.94	1	47.9	0.67	1	11.53	0	0	-17.6
Aglyptodactylus securifer	ANURA	MANTELLIDAE	0.86	1	48	0.48	0	7.26	0	0	-37.6
Alcalus baluensis	ANURA	CERATOBATRACHIDAE	0.89	1	42.8	0	0	-6.01	0	0	-60.2
Alcalus mariae	ANURA	CERATOBATRACHIDAE	0	0	21	0	0	-22	0	0	-59
Alcalus rajae	ANURA	CERATOBATRACHIDAE	0.03	0	21.5	0	0	-2.29	0	0	-51.4
Alcalus sariba	ANURA	CERATOBATRACHIDAE	0.41	0	29.4	0	0	-2.58	0	0	-54.4
Alcalus tasanae	ANURA	CERATOBATRACHIDAE	0	0	10.4	0	0	-2.33	0	0	-27.9
Alexteroon hypsiphonus	ANURA	HYPEROLIIDAE	0.91	1	73.6	0	0	-3.17	0	0	-65.9
Alexteroon jynx	ANURA	HYPEROLIIDAE	1	1	63	0	0	4	0	0	-57
Alexteroon obstetricans	ANURA	HYPEROLIIDAE	0.9	1	77.1	0	0	-1.56	0	0	-66.8
Allobates alessandroi	ANURA	AROMOBATIDAE	0.42	0	19.5	0	0	-9.5	0	0	-26.5
Allobates algorei	ANURA	AROMOBATIDAE	1	1	68.5	1	1	18.54	0	0	-65
Allobates amissibilis	ANURA	AROMOBATIDAE	0	0	-4	0	0	1	0	0	-44
Allobates bromelicola	ANURA	AROMOBATIDAE	1	1	82	1	1	12	0	0	-54
Allobates brunneus	ANURA	AROMOBATIDAE	0.9	1	56.9	0.47	0	7.14	0	0	-52.6
Allobates caeruleodactylus	ANURA	AROMOBATIDAE	1	1	44.7	0	0	3.79	0	0	-48.8
Allobates caribe	ANURA	AROMOBATIDAE	1	1	60	1	1	13	0	0	-69
Allobates cepedai	ANURA	AROMOBATIDAE	0.01	0	-36.2	0.57	1	7.83	0	0	-59.8
Allobates chalcopis	ANURA	AROMOBATIDAE	0.63	1	76	0	0	7	0	0	-70
Allobates conspicuus	ANURA	AROMOBATIDAE	0.71	1	39.1	0.18	0	2.59	0	0	-45.4
Allobates crombiei	ANURA	AROMOBATIDAE	1	1	41.1	0	0	-9.45	0	0	-49.7
Allobates femoralis	ANURA	AROMOBATIDAE	0.79	1	45.8	0.26	0	1.36	0	0	-52.5
Allobates fratisenescus	ANURA	AROMOBATIDAE	1	1	33	0	0	-14	0	0	-48
Allobates fuscellus	ANURA	AROMOBATIDAE	0.86	1	52.5	0.06	0	-2.59	0	0	-49.2
Allobates gasconi	ANURA	AROMOBATIDAE	0.77	1	39	0.1	0	-0.25	0	0	-42.1
Allobates goianus	ANURA	AROMOBATIDAE	1	1	56.5	1	1	16.83	0	0	-38.6
Allobates granti	ANURA	AROMOBATIDAE	0.99	1	61.1	0.17	0	5.7	0	0	-59.7
Allobates humilis	ANURA	AROMOBATIDAE	1	1	78.6	0.12	0	8.4	0	0	-60
Allobates ignotus	ANURA	AROMOBATIDAE	0	0	15.3	1	1	12	0	0	-41.3
Allobates insperatus	ANURA	AROMOBATIDAE	0.17	0	1.6	0	0	-14.79	0	0	-52.7
Allobates juanii	ANURA	AROMOBATIDAE	0	0	-15.5	0	0	1	0	0	-50.9
Allobates kingsburyi	ANURA	AROMOBATIDAE	0.33	0	-1.8	0	0	-10.07	0	0	-34.9
Allobates mandelorum	ANURA	AROMOBATIDAE	1	1	57.5	0	0	6	0	0	-56
Allobates marchesianus	ANURA	AROMOBATIDAE	0.84	1	49.1	0.33	0	4.51	0	0	-54.4
Allobates masniger	ANURA	AROMOBATIDAE	1	1	40.7	0	0	-13.41	0	0	-53.2
Allobates mcdiarmidi	ANURA	AROMOBATIDAE	0.02	0	-5.4	0	0	-8.29	0.04	0	-15.2
Allobates melanolaemus	ANURA	AROMOBATIDAE	0.27	0	12.1	0	0	-4.89	0	0	-66.1
Allobates myersi	ANURA	AROMOBATIDAE	0.84	1	40.3	0.21	0	-10.76	0	0	-70.6
Allobates nidicola	ANURA	AROMOBATIDAE	1	1	61	0	0	5	0	0	-54
Allobates niputidea	ANURA	AROMOBATIDAE	0.71	1	35.5	0.28	0	5.87	0	0	-51.3
Allobates olfersioides	ANURA	AROMOBATIDAE	0.64	1	36.4	0.6	1	10.57	0	0	-25.6
Allobates ornatus	ANURA	AROMOBATIDAE	0	0	-16	0	0	-5.84	0	0	-26
Allobates paleovarzensis	ANURA	AROMOBATIDAE	1	1	56.9	0	0	4	0	0	-54.6
Allobates picachos	ANURA	AROMOBATIDAE	0	0	-18.5	0.51	1	13	0	0	-55.5
Allobates pittieri	ANURA	AROMOBATIDAE	1	1	50.6	1	1	23.19	0	0	-60.9
Allobates ranoides	ANURA	AROMOBATIDAE	0	0	22.9	0	0	3	0	0	-43.6
Allobates sanmartini	ANURA	AROMOBATIDAE	1	1	67	0	0	0	0	0	-72
Allobates spumaponens	ANURA	AROMOBATIDAE	0	0	-11.5	0	0	-2	0	0	-36.1
Allobates subfolionidificans	ANURA	AROMOBATIDAE	1	1	52	0	0	-0.97	0	0	-28
Allobates sumtuosus	ANURA	AROMOBATIDAE	0.58	1	31.6	0	0	-10.48	0	0	-59.4
Allobates talamancae	ANURA	AROMOBATIDAE	0.53	1	36.4	0.15	0	2.21	0	0	-49.9
Allobates trilineatus	ANURA	AROMOBATIDAE	0.26	0	10.5	0.08	0	-2.26	0.07	0	-35.6
Allobates undulatus	ANURA	AROMOBATIDAE	1	1	63.7	0	0	0.98	0	0	-70.5
Allobates vanzolinius	ANURA	AROMOBATIDAE	1	1	56.3	0.49	0	5.84	0	0	-56
Allobates wayuu	ANURA	AROMOBATIDAE	1	1	62	0	0	7	0	0	-43
Allobates zaparo	ANURA	AROMOBATIDAE	0.49	0	27.5	0	0	-9.52	0	0	-60.9
Allopaa hazarensis	ANURA	DICROGLOSSIDAE	0	0	-1.3	0	0	-0.58	0	0	-21.1
Allophryne ruthveni	ANURA	ALLOPHRYNIDAE	0.86	1	52.5	0.29	0	2.65	0	0	-55
Alsodes australis	ANURA	ALSODIDAE	0	0	3.9	0.57	1	7.36	0.98	1	12.1
Alsodes barrioi	ANURA	ALSODIDAE	0	0	6.7	1	1	13.8	0.75	1	2.7
Alsodes cantillanensis	ANURA	ALSODIDAE	0	0	-3	1	1	20	1	1	4
Alsodes coppingeri	ANURA	ALSODIDAE	0	0	0.8	0.94	1	8.2	1	1	12.8
Alsodes gargola	ANURA	ALSODIDAE	0	0	4.2	0	0	5.47	1	1	17.3
Alsodes hugoi	ANURA	ALSODIDAE	0	0	1	1	1	11.56	0	0	-3.7
Alsodes igneus	ANURA	ALSODIDAE	0	0	6.8	0.09	0	7.82	0.09	0	-7.6
Alsodes kaweshkari	ANURA	ALSODIDAE	0	0	2	0	0	-17	1	1	12
Alsodes montanus	ANURA	ALSODIDAE	0	0	5.5	0.11	0	5.9	0.05	0	-8
Alsodes monticola	ANURA	ALSODIDAE	0	0	1.2	1	1	9	1	1	9.1
Alsodes neuquensis	ANURA	ALSODIDAE	0	0	5.9	0.03	0	3.6	1	1	3.5
Alsodes nodosus	ANURA	ALSODIDAE	0	0	-4.4	0.98	1	18.88	0.8	1	9.3
Alsodes norae	ANURA	ALSODIDAE	0	0	3	1	1	14	1	1	9
Alsodes pehuenche	ANURA	ALSODIDAE	0	0	11	0.26	0	6.79	0	0	-15
Alsodes tumultuosus	ANURA	ALSODIDAE	0	0	7.3	0	0	3	0.83	1	0.7
Alsodes valdiviensis	ANURA	ALSODIDAE	0	0	-3.6	1	1	16	0.1	0	0.7
Alsodes vanzolinii	ANURA	ALSODIDAE	0	0	7.1	1	1	15.25	0.34	0	-7.6
Alsodes verrucosus	ANURA	ALSODIDAE	0	0	10.3	0.5	0	9.67	0.55	1	0.3
Alsodes vittatus	ANURA	ALSODIDAE	0	0	21	0	0	5	1	1	1
Altiphrynoides malcolmi	ANURA	BUFONIDAE	0	0	16	0	0	-15.5	0	0	-20
Altiphrynoides osgoodi	ANURA	BUFONIDAE	0	0	13	0	0	-17.48	0	0	-33.1
Alytes cisternasii	ANURA	ALYTIDAE	0	0	11.5	0.98	1	18.45	0.1	0	-9.5
Alytes dickhilleni	ANURA	ALYTIDAE	0	0	9.4	1	1	25.94	0	0	-10.6
Alytes maurus	ANURA	ALYTIDAE	0	0	4.8	1	1	12.37	0.05	0	-8.2
Alytes muletensis	ANURA	ALYTIDAE	1	1	37.3	0	0	-6.44	0	0	-24.2
Alytes obstetricans	ANURA	ALYTIDAE	0.19	0	21.7	0.69	1	11.54	0.03	0	-16.5
Amazophrynella bokermanni	ANURA	BUFONIDAE	0.94	1	56.8	0	0	-12.03	0	0	-58.1
Amazophrynella minuta	ANURA	BUFONIDAE	0.78	1	46.1	0.26	0	1.68	0	0	-52.9
Ambystoma altamirani	CAUDATA	AMBYSTOMATIDAE	0.73	1	38.3	0	0	-4.29	0	0	-32.7
Ambystoma amblycephalum	CAUDATA	AMBYSTOMATIDAE	1	1	59	0	0	2	0	0	-36
Ambystoma andersoni	CAUDATA	AMBYSTOMATIDAE	1	1	51	0	0	1	0	0	-32
Ambystoma annulatum	CAUDATA	AMBYSTOMATIDAE	0	0	17.9	0	0	-3.54	0	0	-27.3
Ambystoma barbouri	CAUDATA	AMBYSTOMATIDAE	0	0	20.5	0	0	-8.5	0	0	-29.6
Ambystoma bishopi	CAUDATA	AMBYSTOMATIDAE	0	0	23.2	0	0	-4	0	0	-35.4
Ambystoma californiense	CAUDATA	AMBYSTOMATIDAE	0	0	21.1	0.09	0	2.76	0	0	-23.3
Ambystoma cingulatum	CAUDATA	AMBYSTOMATIDAE	0	0	17.8	0	0	-3.38	0	0	-31
Ambystoma dumerilii	CAUDATA	AMBYSTOMATIDAE	1	1	69	0	0	1	0	0	-49
Ambystoma flavipiperatum	CAUDATA	AMBYSTOMATIDAE	1	1	51	0.5	1	7	0	0	-38
Ambystoma gracile	CAUDATA	AMBYSTOMATIDAE	0	0	8.7	0.08	0	2.53	0	0	-25.6
Ambystoma granulosum	CAUDATA	AMBYSTOMATIDAE	0.15	0	28.2	0	0	-1.25	0	0	-19.5
Ambystoma jeffersonianum	CAUDATA	AMBYSTOMATIDAE	0.19	0	25.9	0	0	-6.26	0	0	-37.8
Ambystoma laterale	CAUDATA	AMBYSTOMATIDAE	0.05	0	13.8	0.04	0	-5.05	0	0	-28.1
Ambystoma leorae	CAUDATA	AMBYSTOMATIDAE	1	1	47	0	0	-5	0	0	-35
Ambystoma lermaense	CAUDATA	AMBYSTOMATIDAE	0.12	0	30	0	0	-6	0	0	-36
Ambystoma mabeei	CAUDATA	AMBYSTOMATIDAE	0	0	16.9	0	0	-11.24	0	0	-33.8
Ambystoma macrodactylum	CAUDATA	AMBYSTOMATIDAE	0.01	0	9.6	0.04	0	-2.16	0.01	0	-19.7
Ambystoma maculatum	CAUDATA	AMBYSTOMATIDAE	0.06	0	19.4	0.01	0	-6.73	0	0	-33.3
Ambystoma mavortium	CAUDATA	AMBYSTOMATIDAE	0.16	0	12.6	0.27	0	-0.54	0.01	0	-16.4
Ambystoma mexicanum	CAUDATA	AMBYSTOMATIDAE	1	1	45.1	0	0	-5.66	0	0	-33.7
Ambystoma opacum	CAUDATA	AMBYSTOMATIDAE	0.04	0	19.4	0.02	0	-6.46	0	0	-31.9
Ambystoma ordinarium	CAUDATA	AMBYSTOMATIDAE	1	1	48.3	0	0	0.03	0	0	-30
Ambystoma rivulare	CAUDATA	AMBYSTOMATIDAE	0.01	0	24.7	0	0	-0.33	0	0	-23.7
Ambystoma rosaceum	CAUDATA	AMBYSTOMATIDAE	0.62	1	35.5	0.56	1	9.99	0	0	-30.3
Ambystoma silvense	CAUDATA	AMBYSTOMATIDAE	0.94	1	49.8	0.93	1	16.68	0	0	-33.3
Ambystoma talpoideum	CAUDATA	AMBYSTOMATIDAE	0	0	17.3	0.01	0	-5.19	0	0	-30
Ambystoma taylori	CAUDATA	AMBYSTOMATIDAE	1	1	56	0	0	-3	0	0	-17
Ambystoma texanum	CAUDATA	AMBYSTOMATIDAE	0.01	0	17.9	0.07	0	-2.98	0	0	-27.2
Ambystoma tigrinum	CAUDATA	AMBYSTOMATIDAE	0.2	0	16.4	0.23	0	-0.87	0.01	0	-19.7
Ambystoma velasci	CAUDATA	AMBYSTOMATIDAE	0.73	1	38.1	0.16	0	0.28	0	0	-29.4
Ameerega bassleri	ANURA	DENDROBATIDAE	0	0	-4.6	0	0	-3.54	0	0	-32.2
Ameerega berohoka	ANURA	DENDROBATIDAE	1	1	73.8	0.56	1	8.69	0	0	-32
Ameerega bilinguis	ANURA	DENDROBATIDAE	0.17	0	-11.3	0	0	-11.18	0	0	-54
Ameerega boehmei	ANURA	DENDROBATIDAE	0.61	1	35.8	1	1	16	1	1	5.8
Ameerega boliviana	ANURA	DENDROBATIDAE	0	0	-7.5	0	0	-6.44	0.06	0	-10.3
Ameerega braccata	ANURA	DENDROBATIDAE	0.97	1	59.3	0.26	0	5.71	0	0	-22.6
Ameerega cainarachi	ANURA	DENDROBATIDAE	0	0	-9.6	0	0	-3.94	0	0	-29.2
Ameerega flavopicta	ANURA	DENDROBATIDAE	0.99	1	62.4	0.58	1	8.21	0.01	0	-43.7
Ameerega hahneli	ANURA	DENDROBATIDAE	0.78	1	44.3	0.24	0	0.54	0	0	-54.9
Ameerega ignipedis	ANURA	DENDROBATIDAE	1	1	40.8	0.97	1	14.49	0	0	-40.2
Ameerega ingeri	ANURA	DENDROBATIDAE	0	0	28	1	1	16	0	0	-65
Ameerega macero	ANURA	DENDROBATIDAE	0.83	1	48.3	0.11	0	-1.81	0	0	-32.8
Ameerega parvula	ANURA	DENDROBATIDAE	0.19	0	1	0	0	-8.07	0	0	-58.9
Ameerega pepperi	ANURA	DENDROBATIDAE	0.77	1	41	0	0	-1.64	0	0	-49.2
Ameerega petersi	ANURA	DENDROBATIDAE	0.36	0	24.4	0.34	0	5.73	0	0	-35.3
Ameerega picta	ANURA	DENDROBATIDAE	0.69	1	39.7	0.26	0	3.53	0.05	0	-35.6
Ameerega planipaleae	ANURA	DENDROBATIDAE	0	0	22.8	1	1	22	0	0	-29.1
Ameerega pongoensis	ANURA	DENDROBATIDAE	0	0	-5.1	0	0	-2.26	0	0	-32.7
Ameerega pulchripecta	ANURA	DENDROBATIDAE	1	1	84.6	0.41	0	7.95	0	0	-62.3
Ameerega rubriventris	ANURA	DENDROBATIDAE	0	0	28	0	0	2	0	0	-46
Ameerega shihuemoy	ANURA	DENDROBATIDAE	0	0	1.6	0	0	-9.22	0	0	-17
Ameerega silverstonei	ANURA	DENDROBATIDAE	0.27	0	29.6	0	0	1.82	0	0	-46.7
Ameerega simulans	ANURA	DENDROBATIDAE	0.1	0	0.8	0	0	-7.8	0	0	-16.9
Ameerega smaragdina	ANURA	DENDROBATIDAE	0	0	-2	1	1	22	0	0	-21
Ameerega trivittata	ANURA	DENDROBATIDAE	0.78	1	45.7	0.24	0	0.69	0	0	-54.3
Ameerega yoshina	ANURA	DENDROBATIDAE	0.69	1	43	0	0	-0.5	0	0	-51.8
Ameerega yungicola	ANURA	DENDROBATIDAE	0	0	-15	0	0	-5	0	0	-13
Amietia amieti	ANURA	PYXICEPHALIDAE	1	1	61	0	0	-6	0	0	-23
Amietia angolensis	ANURA	PYXICEPHALIDAE	0.84	1	46.2	0.01	0	-24.47	0	0	-49.9
Amietia chapini	ANURA	PYXICEPHALIDAE	1	1	47.4	0	0	-5.91	0	0	-39.1
Amietia delalandii	ANURA	PYXICEPHALIDAE	0.12	0	15.8	0.6	1	12.91	0.08	0	-14.7
Amietia desaegeri	ANURA	PYXICEPHALIDAE	0.51	1	29.9	0.09	0	-1.84	0	0	-25.1
Amietia dracomontana	ANURA	PYXICEPHALIDAE	0.22	0	23.9	0.66	1	11.1	0.78	1	1.7
Amietia fuscigula	ANURA	PYXICEPHALIDAE	0.07	0	15.6	0.89	1	22.77	0.15	0	-12.5
Amietia hymenopus	ANURA	PYXICEPHALIDAE	0.65	1	32.9	0.13	0	4.84	0.35	0	-0.7
Amietia inyangae	ANURA	PYXICEPHALIDAE	0	0	-1	0	0	2	0	0	-20.5
Amietia johnstoni	ANURA	PYXICEPHALIDAE	0	0	31	0	0	1.33	0	0	-25
Amietia lubrica	ANURA	PYXICEPHALIDAE	0	0	3.5	0	0	-3.5	0	0	-31.3
Amietia moyerorum	ANURA	PYXICEPHALIDAE	0.11	0	21.4	0	0	-0.87	0	0	-51
Amietia nutti	ANURA	PYXICEPHALIDAE	0.29	0	20.1	0.07	0	-4.76	0	0	-36.3
Amietia poyntoni	ANURA	PYXICEPHALIDAE	0.15	0	17.4	0.74	1	16.84	0.11	0	-11.9
Amietia ruwenzorica	ANURA	PYXICEPHALIDAE	0.49	0	31.8	0.17	0	-6.94	0	0	-30.9
Amietia tenuoplicata	ANURA	PYXICEPHALIDAE	0.09	0	19.1	0.13	0	3.85	0	0	-43.9
Amietia vandijki	ANURA	PYXICEPHALIDAE	0	0	16.6	1	1	22.93	0	0	-27.7
Amietia vertebralis	ANURA	PYXICEPHALIDAE	0.14	0	22.7	0.65	1	12.8	0.82	1	1.4
Amietia wittei	ANURA	PYXICEPHALIDAE	0.35	0	13.5	0	0	-7.76	0	0	-42.6
Amnirana albolabris	ANURA	RANIDAE	0.57	1	42.9	0.02	0	-7.01	0	0	-50.5
Amnirana amnicola	ANURA	RANIDAE	0.91	1	74.5	0	0	-2.12	0	0	-64.9
Amnirana asperrima	ANURA	RANIDAE	1	1	57.2	0	0	-1.8	0	0	-55.7
Amnirana darlingi	ANURA	RANIDAE	0.34	0	26.8	0.01	0	-8.62	0	0	-36.4
Amnirana fonensis	ANURA	RANIDAE	0	0	10.9	0	0	-23.07	0	0	-40.5
Amnirana galamensis	ANURA	RANIDAE	0.39	0	26.9	0.1	0	-5.4	0	0	-37.3
Amnirana lemairei	ANURA	RANIDAE	0.89	1	49.2	0	0	-10.47	0	0	-48.6
Amnirana lepus	ANURA	RANIDAE	0.56	1	46.4	0.01	0	-5.79	0	0	-57.7
Amnirana longipes	ANURA	RANIDAE	0.76	1	43.3	0	0	-6.18	0	0	-40.2
Amnirana occidentalis	ANURA	RANIDAE	0.14	0	18.4	0	0	-16.34	0	0	-39.2
Amnirana parkeriana	ANURA	RANIDAE	1	1	51.8	0	0	-1	0	0	-61.8
Amolops akhaorum	ANURA	RANIDAE	0.04	0	17.1	0	0	5.29	0	0	-26.1
Amolops albispinus	ANURA	RANIDAE	0.67	1	33.7	0	0	-2.14	0	0	-43
Amolops aniqiaoensis	ANURA	RANIDAE	0	0	20	0	0	1	0	0	-33
Amolops archotaphus	ANURA	RANIDAE	0	0	2.9	0.15	0	6.57	0	0	-21.3
Amolops assamensis	ANURA	RANIDAE	0	0	-3.9	1	1	11.82	0	0	-31.2
Amolops bellulus	ANURA	RANIDAE	0.44	0	30.5	0.45	0	8.5	0	0	-34
Amolops caelumnoctis	ANURA	RANIDAE	0	0	17	0	0	3	0	0	-11
Amolops chakrataensis	ANURA	RANIDAE	0	0	-17	0	0	7.33	0	0	-13
Amolops chayuensis	ANURA	RANIDAE	1	1	38	0	0	6	0	0	-32
Amolops chunganensis	ANURA	RANIDAE	0.1	0	17.3	0.24	0	2.94	0	0	-30.9
Amolops compotrix	ANURA	RANIDAE	0	0	-27.6	0.14	0	5.7	0	0	-14.4
Amolops cremnobatus	ANURA	RANIDAE	0	0	-1.2	0.12	0	3.84	0	0	-18.4
Amolops cucae	ANURA	RANIDAE	0	0	-12.8	0	0	-1.8	0	0	-15
Amolops daiyunensis	ANURA	RANIDAE	0	0	4.9	0	0	-1.43	0	0	-37.5
Amolops formosus	ANURA	RANIDAE	0	0	-10.4	0.45	0	7.39	0.01	0	-27.5
Amolops gerbillus	ANURA	RANIDAE	0	0	6.7	0.49	0	7.96	0	0	-38.8
Amolops granulosus	ANURA	RANIDAE	0.17	0	22.3	0.3	0	4.47	0	0	-29.7
Amolops hainanensis	ANURA	RANIDAE	0	0	9.7	0	0	-5.59	0	0	-33.1
Amolops hongkongensis	ANURA	RANIDAE	0.37	0	26.3	0	0	-0.73	0	0	-41.5
Amolops iriodes	ANURA	RANIDAE	0	0	3.4	0	0	-4	0	0	-16.2
Amolops jaunsari	ANURA	RANIDAE	0	0	-14	1	1	13.8	0	0	-35
Amolops jinjiangensis	ANURA	RANIDAE	0.13	0	21	0.69	1	10.03	0	0	-26.3
Amolops kaulbacki	ANURA	RANIDAE	0.16	0	20.2	0.33	0	7.14	0	0	-38.5
Amolops larutensis	ANURA	RANIDAE	0.26	0	26.6	0	0	-7.44	0	0	-48.1
Amolops lifanensis	ANURA	RANIDAE	0.07	0	20.1	0	0	-6.69	0	0	-34.7
Amolops loloensis	ANURA	RANIDAE	0	0	14.1	0.83	1	13.75	0	0	-26.1
Amolops longimanus	ANURA	RANIDAE	0.04	0	19.2	0.18	0	5.75	0	0	-31.2
Amolops mantzorum	ANURA	RANIDAE	0.01	0	14.9	0.67	1	9.86	0	0	-26.2
Amolops marmoratus	ANURA	RANIDAE	0.02	0	-3	0.34	0	6.84	0	0	-33.5
Amolops medogensis	ANURA	RANIDAE	0	0	19	0	0	1	0	0	-33.5
Amolops mengdingensis	ANURA	RANIDAE	0	0	28	1	1	14	0	0	-19
Amolops mengyangensis	ANURA	RANIDAE	0.44	0	23.4	0	0	-0.52	0	0	-22.7
Amolops minutus	ANURA	RANIDAE	0	0	2.3	0	0	3.18	0	0	-13.6
Amolops monticola	ANURA	RANIDAE	0.29	0	14	0.02	0	2.46	0	0	-32.1
Amolops nepalicus	ANURA	RANIDAE	0	0	-22	1	1	13	0	0	-21
Amolops nyingchiensis	ANURA	RANIDAE	0	0	19.8	0	0	-0.92	0	0	-32.4
Amolops panhai	ANURA	RANIDAE	0	0	12.7	0	0	-4.79	0	0	-28.3
Amolops ricketti	ANURA	RANIDAE	0.02	0	7.2	0.05	0	-0.45	0	0	-33.4
Amolops shuichengicus	ANURA	RANIDAE	0	0	20	1	1	9	0	0	-22
Amolops spinapectoralis	ANURA	RANIDAE	0	0	-30.8	0.1	0	5.44	0	0	-13.3
Amolops splendissimus	ANURA	RANIDAE	0	0	14.6	0	0	2.48	0	0	-12.4
Amolops torrentis	ANURA	RANIDAE	0	0	9.7	0	0	-5.75	0	0	-33.3
Amolops tuberodepressus	ANURA	RANIDAE	0	0	20.2	0	0	1.84	0	0	-21.3
Amolops viridimaculatus	ANURA	RANIDAE	0.4	0	29.8	0.2	0	6.1	0	0	-30.4
Amolops vitreus	ANURA	RANIDAE	0.47	0	30	0	0	-3.72	0	0	-15.1
Amolops wenshanensis	ANURA	RANIDAE	0	0	7.9	0	0	-3.59	0	0	-28.8
Amolops wuyiensis	ANURA	RANIDAE	0	0	9.2	0	0	0.12	0	0	-40.5
Amolops xinduqiao	ANURA	RANIDAE	0	0	6.1	0	0	-5.64	0	0	-28
Amolops yunkaiensis	ANURA	RANIDAE	0	0	5	0	0	-8	0	0	-33
Amphiuma means	CAUDATA	AMPHIUMIDAE	0.12	0	20.9	0	0	-5.25	0	0	-32.6
Amphiuma pholeter	CAUDATA	AMPHIUMIDAE	0.03	0	20	0	0	-3.67	0	0	-33.6
Amphiuma tridactylum	CAUDATA	AMPHIUMIDAE	0.03	0	16.5	0.08	0	-1.71	0	0	-27.7
Anaxyrus americanus	ANURA	BUFONIDAE	0.04	0	13.3	0.04	0	-5.81	0	0	-27.9
Anaxyrus baxteri	ANURA	BUFONIDAE	0	0	-9.2	0	0	2	0	0	-5
Anaxyrus boreas	ANURA	BUFONIDAE	0.06	0	12.9	0.06	0	-1.6	0.01	0	-19.1
Anaxyrus californicus	ANURA	BUFONIDAE	0.14	0	17.7	0	0	-4.13	0.24	0	-9
Anaxyrus canorus	ANURA	BUFONIDAE	0.04	0	24.8	0	0	0.7	0	0	-22.1
Anaxyrus cognatus	ANURA	BUFONIDAE	0.28	0	19.1	0.33	0	1.9	0.01	0	-19.6
Anaxyrus compactilis	ANURA	BUFONIDAE	0.88	1	41.3	0.2	0	0.75	0	0	-32.6
Anaxyrus debilis	ANURA	BUFONIDAE	0.49	0	29.3	0.58	1	9.05	0	0	-24.9
Anaxyrus exsul	ANURA	BUFONIDAE	0	0	26	0	0	-1	0	0	-26
Anaxyrus fowleri	ANURA	BUFONIDAE	0.04	0	19.6	0.02	0	-6.78	0	0	-31.6
Anaxyrus hemiophrys	ANURA	BUFONIDAE	0	0	-5.5	0	0	-10.76	0.02	0	-14.9
Anaxyrus houstonensis	ANURA	BUFONIDAE	0	0	19.4	0.09	0	5.6	0	0	-23.5
Anaxyrus kelloggi	ANURA	BUFONIDAE	0.47	0	30	0.51	1	7.66	0	0	-31.2
Anaxyrus mexicanus	ANURA	BUFONIDAE	0.64	1	36.7	0.61	1	10.8	0	0	-30.7
Anaxyrus microscaphus	ANURA	BUFONIDAE	0.38	0	28.8	0.36	0	4.81	0	0	-27.9
Anaxyrus nelsoni	ANURA	BUFONIDAE	1	1	33	0	0	4.7	0	0	-36
Anaxyrus punctatus	ANURA	BUFONIDAE	0.42	0	28.8	0.51	1	7.37	0.01	0	-24.8
Anaxyrus quercicus	ANURA	BUFONIDAE	0.13	0	21.2	0	0	-4.76	0	0	-32.2
Anaxyrus retiformis	ANURA	BUFONIDAE	0.03	0	21.9	0.21	0	2.66	0	0	-27.6
Anaxyrus speciosus	ANURA	BUFONIDAE	0.33	0	25.3	0.59	1	9.37	0	0	-22.8
Anaxyrus terrestris	ANURA	BUFONIDAE	0.11	0	20.2	0	0	-5.15	0	0	-31.5
Anaxyrus woodhousii	ANURA	BUFONIDAE	0.16	0	17.5	0.28	0	1.75	0.01	0	-18.4
Andinobates abditus	ANURA	DENDROBATIDAE	0	0	-29	0	0	-9	0	0	-28
Andinobates altobueyensis	ANURA	DENDROBATIDAE	1	1	66	0	0	0	0	0	-51
Andinobates bombetes	ANURA	DENDROBATIDAE	0.7	1	23.8	0	0	5.63	0	0	-48.8
Andinobates claudiae	ANURA	DENDROBATIDAE	1	1	51	0	0	8	0	0	-73
Andinobates daleswansoni	ANURA	DENDROBATIDAE	1	1	53	0	0	0.5	0	0	-58
Andinobates dorisswansonae	ANURA	DENDROBATIDAE	1	1	40	0	0	1.49	0	0	-53
Andinobates fulguritus	ANURA	DENDROBATIDAE	0.62	1	41.1	0.02	0	3.47	0	0	-45.5
Andinobates geminisae	ANURA	DENDROBATIDAE	1	1	43	1	1	10	0	0	-69
Andinobates minutus	ANURA	DENDROBATIDAE	0.65	1	40.6	0.15	0	4.43	0	0	-48.1
Andinobates opisthomelas	ANURA	DENDROBATIDAE	1	1	63.7	0	0	2.69	0	0	-54.6
Andinobates tolimensis	ANURA	DENDROBATIDAE	1	1	40	0	0	1.16	0	0	-53
Andinobates victimatus	ANURA	DENDROBATIDAE	1	1	37.1	0	0	5.76	0	0	-38
Andinobates viridis	ANURA	DENDROBATIDAE	0	0	13	0	0	6	0	0	-53
Andinobates virolinensis	ANURA	DENDROBATIDAE	0.9	1	41.6	0.26	0	5.19	0	0	-32.7
Andrias davidianus	CAUDATA	CRYPTOBRANCHIDAE	0.09	0	18	0.17	0	3.7	0	0	-32.6
Andrias japonicus	CAUDATA	CRYPTOBRANCHIDAE	0	0	16.2	0	0	-3.12	0	0	-45.8
Aneides aeneus	CAUDATA	PLETHODONTIDAE	0.01	0	18.9	0	0	-11.15	0	0	-30.2
Aneides ferreus	CAUDATA	PLETHODONTIDAE	0	0	4.8	0.01	0	1	0	0	-27.4
Aneides flavipunctatus	CAUDATA	PLETHODONTIDAE	0	0	13.1	0.05	0	0.28	0	0	-27.3
Aneides hardii	CAUDATA	PLETHODONTIDAE	0.98	1	39.8	1	1	20.87	0	0	-29.3
Aneides lugubris	CAUDATA	PLETHODONTIDAE	0.03	0	17.3	0.05	0	1.18	0.02	0	-21
Aneides vagrans	CAUDATA	PLETHODONTIDAE	0	0	3.9	0.01	0	2.49	0	0	-24.2
Anhydrophryne hewitti	ANURA	PYXICEPHALIDAE	0.51	1	28.2	0.02	0	-7.24	0.02	0	-9.4
Anhydrophryne ngongoniensis	ANURA	PYXICEPHALIDAE	0	0	24.3	0	0	-10.5	0	0	-8.8
Anhydrophryne rattrayi	ANURA	PYXICEPHALIDAE	0.58	1	31.6	0.93	1	10.33	0	0	-13.7
Anilany helenae	ANURA	MICROHYLIDAE	1	1	45	1	1	18	0	0	-22
Anodonthyla boulengeri	ANURA	MICROHYLIDAE	0.91	1	46.8	0.64	1	10.94	0	0	-15.9
Anodonthyla emilei	ANURA	MICROHYLIDAE	1	1	51.3	1	1	10.67	0	0	-3.7
Anodonthyla hutchisoni	ANURA	MICROHYLIDAE	0.99	1	51	0	0	-2	0	0	-33
Anodonthyla jeanbai	ANURA	MICROHYLIDAE	1	1	48	0	0	1	0	0	-16
Anodonthyla montana	ANURA	MICROHYLIDAE	1	1	75	0	0	-1.4	0	0	-14
Anodonthyla moramora	ANURA	MICROHYLIDAE	1	1	51.3	1	1	10.67	0	0	-3.7
Anodonthyla nigrigularis	ANURA	MICROHYLIDAE	1	1	43.3	0	0	0.38	0	0	-16.7
Anodonthyla pollicaris	ANURA	MICROHYLIDAE	1	1	40	1	1	17.5	0	0	-11.3
Anodonthyla rouxae	ANURA	MICROHYLIDAE	1	1	48	0	0	-0.95	0	0	-12
Anodonthyla theoi	ANURA	MICROHYLIDAE	1	1	45	0	0	-0.03	0	0	-12
Anodonthyla vallani	ANURA	MICROHYLIDAE	1	1	45	1	1	18	0	0	-22
Anomaloglossus ayarzaguenai	ANURA	AROMOBATIDAE	1	1	103	1	1	9	0	0	-72
Anomaloglossus baeobatrachus	ANURA	AROMOBATIDAE	0.79	1	46.3	0.07	0	-7.1	0	0	-61.6
Anomaloglossus beebei	ANURA	AROMOBATIDAE	0	0	-5.2	0	0	0.88	0	0	-44
Anomaloglossus blanci	ANURA	AROMOBATIDAE	1	1	74.7	0.24	0	8.61	0	0	-62.4
Anomaloglossus breweri	ANURA	AROMOBATIDAE	1	1	136	0	0	5.58	0	0	-74
Anomaloglossus degranvillei	ANURA	AROMOBATIDAE	1	1	62	0	0	6	0	0	-65
Anomaloglossus dewynteri	ANURA	AROMOBATIDAE	1	1	65	0	0	6	0	0	-59
Anomaloglossus guanayensis	ANURA	AROMOBATIDAE	1	1	62	0	0	1	0	0	-72
Anomaloglossus kaiei	ANURA	AROMOBATIDAE	0.11	0	0.6	0.03	0	2.24	0	0	-42.6
Anomaloglossus leopardus	ANURA	AROMOBATIDAE	0	0	18	0	0	-23.6	0	0	-53
Anomaloglossus megacephalus	ANURA	AROMOBATIDAE	0.48	0	30.6	0.48	0	4.28	0	0	-51.1
Anomaloglossus moffetti	ANURA	AROMOBATIDAE	1	1	106	0.99	1	9.83	0	0	-69.8
Anomaloglossus murisipanensis	ANURA	AROMOBATIDAE	1	1	134	0	0	7	0	0	-69
Anomaloglossus parimae	ANURA	AROMOBATIDAE	1	1	69	0	0	6	0	0	-58
Anomaloglossus parkerae	ANURA	AROMOBATIDAE	1	1	88.1	0.64	1	8.82	0	0	-54.7
Anomaloglossus praderioi	ANURA	AROMOBATIDAE	1	1	66.2	1	1	9.24	0	0	-58.1
Anomaloglossus roraima	ANURA	AROMOBATIDAE	1	1	70	1	1	9	0	0	-60
Anomaloglossus rufulus	ANURA	AROMOBATIDAE	1	1	131.6	0	0	6.03	0	0	-65
Anomaloglossus shrevei	ANURA	AROMOBATIDAE	1	1	84.4	0.63	1	9.67	0	0	-72.1
Anomaloglossus stepheni	ANURA	AROMOBATIDAE	0.88	1	45.8	0	0	3.31	0	0	-49.5
Anomaloglossus surinamensis	ANURA	AROMOBATIDAE	0.89	1	49.7	0.23	0	4.72	0	0	-65.7
Anomaloglossus tamacuarensis	ANURA	AROMOBATIDAE	1	1	74.8	1	1	19	0	0	-68.5
Anomaloglossus tepuyensis	ANURA	AROMOBATIDAE	1	1	135	0	0	4.62	0	0	-65
Anomaloglossus triunfo	ANURA	AROMOBATIDAE	1	1	105	0	0	7	0	0	-69
Anomaloglossus verbeeksnyderorum	ANURA	AROMOBATIDAE	1	1	62.2	0	0	0.93	0	0	-63.9
Anomaloglossus wothuja	ANURA	AROMOBATIDAE	1	1	63.7	0	0	1.12	0	0	-66.1
Ansonia albomaculata	ANURA	BUFONIDAE	0.99	1	47.9	0	0	-6.87	0	0	-60.1
Ansonia echinata	ANURA	BUFONIDAE	1	1	48	0	0	1	0	0	-73
Ansonia endauensis	ANURA	BUFONIDAE	0.5	1	42.6	0	0	-9.98	0	0	-51
Ansonia fuliginea	ANURA	BUFONIDAE	0.4	0	24.3	0	0	-7	0	0	-53.7
Ansonia glandulosa	ANURA	BUFONIDAE	0.66	1	37	0	0	-0.63	0	0	-24.6
Ansonia guibei	ANURA	BUFONIDAE	0.83	1	32.4	0	0	-8.4	0	0	-56.2
Ansonia hanitschi	ANURA	BUFONIDAE	0.96	1	43.6	0	0	-8.09	0	0	-56.1
Ansonia inthanon	ANURA	BUFONIDAE	0	0	8.4	0.02	0	3.86	0	0	-23.4
Ansonia jeetsukumarani	ANURA	BUFONIDAE	0	0	27.4	0	0	-8.22	0	0	-45.3
Ansonia khaochangensis	ANURA	BUFONIDAE	0	0	17	0	0	-2	0	0	-31
Ansonia kraensis	ANURA	BUFONIDAE	0	0	18.1	0	0	-4.72	0	0	-33.2
Ansonia kyaiktiyoensis	ANURA	BUFONIDAE	0	0	-14	0	0	-1	0	0	-18
Ansonia latidisca	ANURA	BUFONIDAE	0	0	22.2	0	0	-5	0	0	-58.3
Ansonia latiffi	ANURA	BUFONIDAE	0.11	0	25.9	0	0	-6.14	0	0	-48.8
Ansonia latirostra	ANURA	BUFONIDAE	0	0	30.2	0	0	-2.62	0	0	-50.8
Ansonia leptopus	ANURA	BUFONIDAE	0.7	1	38.4	0	0	-2.94	0	0	-56.2
Ansonia longidigita	ANURA	BUFONIDAE	0.89	1	43.4	0	0	-7	0	0	-58.8
Ansonia malayana	ANURA	BUFONIDAE	0.27	0	27.6	0	0	-6.64	0	0	-46.3
Ansonia mcgregori	ANURA	BUFONIDAE	0	0	-30.4	0	0	-9.78	0	0	-19.1
Ansonia minuta	ANURA	BUFONIDAE	0.61	1	34.3	0	0	-4.09	0	0	-58.7
Ansonia muelleri	ANURA	BUFONIDAE	0.03	0	-17.6	0	0	-11.97	0	0	-25.2
Ansonia penangensis	ANURA	BUFONIDAE	0.86	1	63	0	0	-9	0	0	-52
Ansonia phuketensis	ANURA	BUFONIDAE	1	1	39	0	0	-12	0	0	-44
Ansonia platysoma	ANURA	BUFONIDAE	0.88	1	39.7	0	0	-9.67	0	0	-50.7
Ansonia siamensis	ANURA	BUFONIDAE	0.4	0	25.4	0	0	-3.79	0	0	-38.2
Ansonia smeagol	ANURA	BUFONIDAE	0	0	15	0	0	-4	0	0	-57
Ansonia spinulifer	ANURA	BUFONIDAE	0.75	1	38.8	0	0	-3.83	0	0	-57.6
Ansonia teneritas	ANURA	BUFONIDAE	1	1	56	0	0	-5.1	0	0	-53
Ansonia thinthinae	ANURA	BUFONIDAE	0	0	0	0	0	-1	0	0	-28.5
Ansonia tiomanica	ANURA	BUFONIDAE	1	1	70	0	0	0	0	0	-46
Ansonia torrentis	ANURA	BUFONIDAE	1	1	49	0	0	-9.67	0	0	-49
Ansonia vidua	ANURA	BUFONIDAE	1	1	56	0	0	-9.65	0	0	-55
Aparasphenodon bokermanni	ANURA	HYLIDAE	0	0	26	0	0	2	0	0	-27
Aparasphenodon brunoi	ANURA	HYLIDAE	0.75	1	40.2	0.65	1	11.11	0	0	-24.9
Aparasphenodon venezolanus	ANURA	HYLIDAE	1	1	66.5	0.86	1	12.68	0	0	-63.3
Aphantophryne minuta	ANURA	MICROHYLIDAE	0	0	25.1	0	0	-6.73	0	0	-48.2
Aphantophryne nana	ANURA	MICROHYLIDAE	0	0	-8.5	0	0	-17	0	0	-41.1
Aphantophryne pansa	ANURA	MICROHYLIDAE	0.27	0	34.4	0	0	-5.84	0	0	-55.8
Aphantophryne sabini	ANURA	MICROHYLIDAE	0	0	27	0	0	-8	0	0	-46
Aplastodiscus albofrenatus	ANURA	HYLIDAE	0.81	1	38.1	0.09	0	0.71	0	0	-16.4
Aplastodiscus albosignatus	ANURA	HYLIDAE	0.5	1	26.9	0.02	0	-0.17	0	0	-18.9
Aplastodiscus arildae	ANURA	HYLIDAE	0.87	1	45.1	0.48	0	8.58	0	0	-25.4
Aplastodiscus callipygius	ANURA	HYLIDAE	0.87	1	47.4	0	0	-0.99	0	0	-22.7
Aplastodiscus cavicola	ANURA	HYLIDAE	0.96	1	41.6	0.76	1	15.9	0	0	-25.3
Aplastodiscus cochranae	ANURA	HYLIDAE	0	0	-2.6	0	0	-2.46	0	0	-11.1
Aplastodiscus ehrhardti	ANURA	HYLIDAE	0	0	3.1	0	0	-1.68	0	0	-14
Aplastodiscus eugenioi	ANURA	HYLIDAE	0.42	0	30	0	0	-5.8	0	0	-18.7
Aplastodiscus flumineus	ANURA	HYLIDAE	1	1	37	0	0	-6.17	0	0	-11
Aplastodiscus ibirapitanga	ANURA	HYLIDAE	0.18	0	21.7	0.98	1	15.79	0	0	-14.3
Aplastodiscus leucopygius	ANURA	HYLIDAE	0.71	1	38	0.03	0	0.54	0	0	-22.4
Aplastodiscus musicus	ANURA	HYLIDAE	1	1	36.9	0	0	-3.43	0	0	-13.1
Aplastodiscus perviridis	ANURA	HYLIDAE	0.56	1	35.6	0.21	0	-0.6	0.05	0	-22.4
Aplastodiscus sibilatus	ANURA	HYLIDAE	0.69	1	36.4	0.99	1	20.57	0	0	-31.1
Aplastodiscus weygoldti	ANURA	HYLIDAE	0.33	0	23.6	0.33	0	9.64	0	0	-12.3
Aquiloeurycea cafetalera	CAUDATA	PLETHODONTIDAE	0.45	0	29.3	0	0	-1.81	0	0	-25.5
Aquiloeurycea cephalica	CAUDATA	PLETHODONTIDAE	0.6	1	37.4	0	0	-4.39	0	0	-24.8
Aquiloeurycea galeanae	CAUDATA	PLETHODONTIDAE	0	0	20.5	0	0	-7.96	0	0	-26
Aquiloeurycea praecellens	CAUDATA	PLETHODONTIDAE	0	0	20	0	0	0	0	0	-28
Aquiloeurycea quetzalanensis	CAUDATA	PLETHODONTIDAE	1	1	41	0	0	-1.92	0	0	-18
Aquiloeurycea scandens	CAUDATA	PLETHODONTIDAE	0	0	26.1	0	0	-9.04	0	0	-18.9
Arcovomer passarellii	ANURA	MICROHYLIDAE	0.52	1	34.6	0.46	0	7.81	0	0	-21
Arenophryne rotunda	ANURA	MYOBATRACHIDAE	0	0	4.7	0.85	1	17.25	0.16	0	-9.6
Argenteohyla siemersi	ANURA	HYLIDAE	0	0	5.1	0	0	-2.31	0.82	1	3.2
Arlequinus krebsi	ANURA	HYPEROLIIDAE	1	1	65.3	0	0	0.82	0	0	-60.8
Aromobates alboguttatus	ANURA	AROMOBATIDAE	1	1	70	1	1	12	0	0	-55
Aromobates cannatellai	ANURA	AROMOBATIDAE	1	1	79	1	1	18	0	0	-67
Aromobates capurinensis	ANURA	AROMOBATIDAE	1	1	70	1	1	16.08	0	0	-55
Aromobates duranti	ANURA	AROMOBATIDAE	1	1	71.8	1	1	12	0	0	-60.8
Aromobates ericksonae	ANURA	AROMOBATIDAE	1	1	57.5	1	1	15	0	0	-57
Aromobates haydeeae	ANURA	AROMOBATIDAE	1	1	79	1	1	16	0	0	-67
Aromobates leopardalis	ANURA	AROMOBATIDAE	1	1	75	1	1	11	0	0	-54
Aromobates mayorgai	ANURA	AROMOBATIDAE	1	1	70.4	1	1	13.11	0	0	-56.4
Aromobates meridensis	ANURA	AROMOBATIDAE	1	1	70	1	1	12	0	0	-55
Aromobates molinarii	ANURA	AROMOBATIDAE	1	1	45	1	1	13	0	0	-59
Aromobates nocturnus	ANURA	AROMOBATIDAE	1	1	78.6	1	1	11	0	0	-62
Aromobates ornatissimus	ANURA	AROMOBATIDAE	1	1	76.6	1	1	11	0	0	-67.8
Aromobates orostoma	ANURA	AROMOBATIDAE	1	1	79	1	1	13	0	0	-67
Aromobates saltuensis	ANURA	AROMOBATIDAE	1	1	65	1	1	16	0	0	-60.3
Aromobates serranus	ANURA	AROMOBATIDAE	1	1	70	1	1	17	0	0	-55
Aromobates tokuko	ANURA	AROMOBATIDAE	0	0	22.1	0	0	7	0	0	-46
Aromobates walterarpi	ANURA	AROMOBATIDAE	1	1	75	0.22	0	7.89	0	0	-54
Aromobates zippeli	ANURA	AROMOBATIDAE	1	1	72.4	1	1	11.14	0	0	-59.4
Arthroleptella bicolor	ANURA	PYXICEPHALIDAE	0	0	12.9	1	1	30.53	0	0	-26.9
Arthroleptella drewesii	ANURA	PYXICEPHALIDAE	0	0	16	1	1	43	0	0	-37
Arthroleptella landdrosia	ANURA	PYXICEPHALIDAE	0	0	4	1	1	37.75	0	0	-28.5
Arthroleptella lightfooti	ANURA	PYXICEPHALIDAE	0	0	4	0.99	1	39	0	0	-26.3
Arthroleptella rugosa	ANURA	PYXICEPHALIDAE	0	0	13	1	1	41.31	0	0	-27
Arthroleptella subvoce	ANURA	PYXICEPHALIDAE	0	0	10	1	1	26	0	0	-19.5
Arthroleptella villiersi	ANURA	PYXICEPHALIDAE	0	0	12	1	1	41.32	0	0	-30.5
Arthroleptides dutoiti	ANURA	PETROPEDETIDAE	0	0	-11.1	0	0	-3.43	0	0	-49.4
Arthroleptides martiensseni	ANURA	PETROPEDETIDAE	0.02	0	18	0.49	0	8.8	0	0	-25
Arthroleptides yakusini	ANURA	PETROPEDETIDAE	0.12	0	18.6	0.06	0	5.87	0	0	-47.6
Arthroleptis adelphus	ANURA	ARTHROLEPTIDAE	0.86	1	70.9	0	0	-3.09	0	0	-62.9
Arthroleptis adolfifriederici	ANURA	ARTHROLEPTIDAE	0.22	0	23.6	0.72	1	7.21	0	0	-25.4
Arthroleptis affinis	ANURA	ARTHROLEPTIDAE	0.25	0	23	0.02	0	4.49	0	0	-42.7
Arthroleptis anotis	ANURA	ARTHROLEPTIDAE	1	1	32	0	0	4	0	0	-27
Arthroleptis aureoli	ANURA	ARTHROLEPTIDAE	0.08	0	21.9	0	0	-16.36	0	0	-43.6
Arthroleptis bioko	ANURA	ARTHROLEPTIDAE	1	1	61	0	0	-1.13	0	0	-77
Arthroleptis bivittatus	ANURA	ARTHROLEPTIDAE	0	0	26	0	0	0	0	0	-52
Arthroleptis brevipes	ANURA	ARTHROLEPTIDAE	1	1	32	0	0	-2	0	0	-45
Arthroleptis carquejai	ANURA	ARTHROLEPTIDAE	1	1	63.8	0	0	-20	0	0	-63.1
Arthroleptis crusculum	ANURA	ARTHROLEPTIDAE	0	0	17.9	0	0	-23.16	0	0	-39.7
Arthroleptis fichika	ANURA	ARTHROLEPTIDAE	0	0	18	0	0	5.96	0	0	-25
Arthroleptis formosus	ANURA	ARTHROLEPTIDAE	0	0	18	0	0	4.21	0	0	-54
Arthroleptis francei	ANURA	ARTHROLEPTIDAE	0.19	0	32.3	0	0	1.45	0	0	-26.2
Arthroleptis hematogaster	ANURA	ARTHROLEPTIDAE	0.86	1	43.1	0.78	1	9.21	0	0	-28.6
Arthroleptis kidogo	ANURA	ARTHROLEPTIDAE	0	0	5	0	0	6	0	0	-28
Arthroleptis krokosua	ANURA	ARTHROLEPTIDAE	0	0	13.2	0	0	-11.97	0	0	-29.8
Arthroleptis kutogundua	ANURA	ARTHROLEPTIDAE	0	0	30	0	0	-3	0	0	-55
Arthroleptis lameerei	ANURA	ARTHROLEPTIDAE	0.99	1	58.3	0.09	0	-13.05	0	0	-52.1
Arthroleptis langeri	ANURA	ARTHROLEPTIDAE	0.18	0	22.3	0	0	-17.33	0	0	-39.7
Arthroleptis lonnbergi	ANURA	ARTHROLEPTIDAE	0	0	14.2	0.6	1	7.8	0	0	-27.8
Arthroleptis loveridgei	ANURA	ARTHROLEPTIDAE	1	1	45.5	0	0	-5.75	0	0	-33.9
Arthroleptis mossoensis	ANURA	ARTHROLEPTIDAE	0	0	25	1	1	15.93	0	0	-37
Arthroleptis nguruensis	ANURA	ARTHROLEPTIDAE	0	0	5	0	0	5.77	0	0	-28
Arthroleptis nikeae	ANURA	ARTHROLEPTIDAE	0	0	5	0	0	7	0	0	-25
Arthroleptis nimbaensis	ANURA	ARTHROLEPTIDAE	0	0	18.7	0	0	-17	0	0	-38
Arthroleptis nlonakoensis	ANURA	ARTHROLEPTIDAE	1	1	63.1	0	0	-1.93	0	0	-48.7
Arthroleptis palava	ANURA	ARTHROLEPTIDAE	1	1	62.1	0	0	-8.69	0	0	-44.5
Arthroleptis perreti	ANURA	ARTHROLEPTIDAE	1	1	55	0	0	-2	0	0	-46
Arthroleptis phrynoides	ANURA	ARTHROLEPTIDAE	1	1	48.4	0	0	-12.36	0	0	-56.7
Arthroleptis poecilonotus	ANURA	ARTHROLEPTIDAE	0.51	1	41.9	0.02	0	-7.94	0	0	-51
Arthroleptis pyrrhoscelis	ANURA	ARTHROLEPTIDAE	0.53	1	33.3	0.79	1	8.6	0	0	-26.9
Arthroleptis reichei	ANURA	ARTHROLEPTIDAE	0.33	0	29.3	0.02	0	3.6	0	0	-50.6
Arthroleptis schubotzi	ANURA	ARTHROLEPTIDAE	0.39	0	24.7	0.13	0	-2.73	0	0	-30.6
Arthroleptis spinalis	ANURA	ARTHROLEPTIDAE	1	1	38.7	1	1	11.94	0	0	-32.8
Arthroleptis stenodactylus	ANURA	ARTHROLEPTIDAE	0.33	0	22.2	0.08	0	-0.77	0	0	-34
Arthroleptis stridens	ANURA	ARTHROLEPTIDAE	0	0	18	1	1	10	0	0	-25
Arthroleptis sylvaticus	ANURA	ARTHROLEPTIDAE	0.66	1	55.4	0.01	0	-3.89	0	0	-58.5
Arthroleptis taeniatus	ANURA	ARTHROLEPTIDAE	0.77	1	64.5	0	0	-3.76	0	0	-63.5
Arthroleptis tanneri	ANURA	ARTHROLEPTIDAE	0.62	1	26.4	0	0	5	0	0	-26.2
Arthroleptis troglodytes	ANURA	ARTHROLEPTIDAE	0	0	-2	0	0	5	0	0	-16.7
Arthroleptis tuberosus	ANURA	ARTHROLEPTIDAE	0.59	1	54.3	0.01	0	-5.22	0	0	-54.2
Arthroleptis variabilis	ANURA	ARTHROLEPTIDAE	0.54	1	46.3	0.01	0	-7.63	0	0	-52.6
Arthroleptis vercammeni	ANURA	ARTHROLEPTIDAE	0	0	29	1	1	9	0	0	-24
Arthroleptis wahlbergii	ANURA	ARTHROLEPTIDAE	0.36	0	24.2	0.02	0	-7	0.03	0	-13.2
Arthroleptis xenochirus	ANURA	ARTHROLEPTIDAE	0.79	1	44.1	0	0	-11.65	0	0	-47.9
Arthroleptis xenodactyloides	ANURA	ARTHROLEPTIDAE	0.27	0	18	0.14	0	2.63	0	0	-34.7
Arthroleptis xenodactylus	ANURA	ARTHROLEPTIDAE	0	0	18	0.44	0	8.2	0	0	-25
Arthroleptis zimmeri	ANURA	ARTHROLEPTIDAE	1	1	39	0	0	-9	0	0	-59
Ascaphus montanus	ANURA	ASCAPHIDAE	0	0	9.6	0	0	-2.63	0	0	-16.2
Ascaphus truei	ANURA	ASCAPHIDAE	0.01	0	9.5	0.06	0	2.01	0	0	-26.4
Assa darlingtoni	ANURA	MYOBATRACHIDAE	0.02	0	25.2	0.66	1	9.7	0	0	-38.5
Asterophrys eurydactyla	ANURA	MICROHYLIDAE	0.19	0	4.5	0	0	-15.57	0	0	-38.8
Asterophrys foja	ANURA	MICROHYLIDAE	1	1	50	0	0	4.51	0	0	-66
Asterophrys leucopus	ANURA	MICROHYLIDAE	0.14	0	18	0	0	-16.05	0	0	-29.6
Asterophrys marani	ANURA	MICROHYLIDAE	0.86	1	42	0	0	-14	0	0	-53
Asterophrys pullifer	ANURA	MICROHYLIDAE	1	1	42	0	0	-10	0	0	-53
Asterophrys slateri	ANURA	MICROHYLIDAE	0.66	1	50.2	0	0	-10.84	0	0	-36.7
Asterophrys turpicola	ANURA	MICROHYLIDAE	0.35	0	6.1	0.01	0	-8.47	0.01	0	-32.3
Astylosternus batesi	ANURA	ARTHROLEPTIDAE	0.83	1	65.2	0	0	-3.68	0	0	-64.7
Astylosternus diadematus	ANURA	ARTHROLEPTIDAE	1	1	60.5	0	0	-0.97	0	0	-58
Astylosternus fallax	ANURA	ARTHROLEPTIDAE	1	1	55	0	0	0.25	0	0	-46
Astylosternus laticephalus	ANURA	ARTHROLEPTIDAE	0.06	0	15.6	0	0	-11.41	0	0	-39.3
Astylosternus laurenti	ANURA	ARTHROLEPTIDAE	1	1	60.6	0	0	-0.28	0	0	-53.8
Astylosternus montanus	ANURA	ARTHROLEPTIDAE	1	1	63.7	0	0	-5.48	0	0	-43.5
Astylosternus nganhanus	ANURA	ARTHROLEPTIDAE	1	1	41	0	0	-8.24	0	0	-47
Astylosternus occidentalis	ANURA	ARTHROLEPTIDAE	0.23	0	24.6	0	0	-25.25	0	0	-41
Astylosternus perreti	ANURA	ARTHROLEPTIDAE	1	1	55.1	0	0	-2.66	0	0	-46.1
Astylosternus ranoides	ANURA	ARTHROLEPTIDAE	1	1	67.6	0	0	-1.5	0	0	-41.3
Astylosternus rheophilus	ANURA	ARTHROLEPTIDAE	1	1	66.1	0	0	1.46	0	0	-43.6
Astylosternus schioetzi	ANURA	ARTHROLEPTIDAE	1	1	33.8	0	0	-1.2	0	0	-72.6
Atelognathus ceii	ANURA	BATRACHYLIDAE	0	0	10	0.76	1	15	0.76	1	18
Atelognathus nitoi	ANURA	BATRACHYLIDAE	0	0	4.2	0	0	3	1	1	3.8
Atelognathus patagonicus	ANURA	BATRACHYLIDAE	0	0	3.1	0	0	0.56	1	1	4.2
Atelognathus praebasalticus	ANURA	BATRACHYLIDAE	0	0	6.9	0	0	1.71	1	1	8.9
Atelognathus reverberii	ANURA	BATRACHYLIDAE	0	0	7.8	0	0	0.17	0.95	1	11.2
Atelognathus salai	ANURA	BATRACHYLIDAE	0	0	8.4	0.94	1	17.27	0.94	1	9
Atelognathus solitarius	ANURA	BATRACHYLIDAE	0	0	6	0	0	-0.69	1	1	7
Atelopus andinus	ANURA	BUFONIDAE	0.55	1	32.3	0	0	-3.27	0	0	-53.1
Atelopus angelito	ANURA	BUFONIDAE	1	1	77	0	0	-1	0	0	-56
Atelopus ardila	ANURA	BUFONIDAE	0.71	1	42.4	0	0	-9.73	0	0	-50.3
Atelopus arsyecue	ANURA	BUFONIDAE	0	0	21.5	0	0	8	0	0	-41
Atelopus arthuri	ANURA	BUFONIDAE	1	1	48.3	0	0	-16	0	0	-25.2
Atelopus balios	ANURA	BUFONIDAE	1	1	56	0	0	-16	0	0	-51
Atelopus bomolochos	ANURA	BUFONIDAE	0.43	0	34.4	0	0	-15.77	0	0	-37.3
Atelopus boulengeri	ANURA	BUFONIDAE	0.04	0	0.3	0	0	-17.65	0	0	-31.8
Atelopus carauta	ANURA	BUFONIDAE	1	1	35.2	0	0	2	0	0	-35.2
Atelopus carbonerensis	ANURA	BUFONIDAE	1	1	70	1	1	12	0	0	-55
Atelopus carrikeri	ANURA	BUFONIDAE	0	0	20	0	0	8	0	0	-43
Atelopus certus	ANURA	BUFONIDAE	0	0	5.1	0	0	4.29	0	0	-37.9
Atelopus chiriquiensis	ANURA	BUFONIDAE	0.3	0	14.6	0.34	0	7.93	0	0	-63.1
Atelopus chirripoensis	ANURA	BUFONIDAE	0	0	5	0	0	4	0	0	-53
Atelopus chocoensis	ANURA	BUFONIDAE	1	1	43	0	0	4	0	0	-37
Atelopus chrysocorallus	ANURA	BUFONIDAE	1	1	75.6	0	0	8	0	0	-55
Atelopus coynei	ANURA	BUFONIDAE	1	1	74.9	0	0	-4.08	0	0	-58.3
Atelopus cruciger	ANURA	BUFONIDAE	1	1	74.5	0.42	0	11.09	0	0	-64.9
Atelopus dimorphus	ANURA	BUFONIDAE	0	0	28	0	0	8	0	0	-46
Atelopus ebenoides	ANURA	BUFONIDAE	1	1	70.4	0.61	1	8.8	0	0	-54
Atelopus elegans	ANURA	BUFONIDAE	1	1	74.2	0	0	-7.11	0	0	-60.8
Atelopus epikeisthos	ANURA	BUFONIDAE	0	0	10.8	0	0	-9	0	0	-42
Atelopus erythropus	ANURA	BUFONIDAE	0.23	0	17.8	0	0	-8.6	0	0	-26.5
Atelopus eusebianus	ANURA	BUFONIDAE	1	1	69.7	0.49	0	8.54	0	0	-51.9
Atelopus eusebiodiazi	ANURA	BUFONIDAE	1	1	63	0	0	-6	0	0	-36
Atelopus exiguus	ANURA	BUFONIDAE	0.96	1	64	0	0	-16	0	0	-48
Atelopus famelicus	ANURA	BUFONIDAE	1	1	51	0	0	5	0	0	-45.5
Atelopus farci	ANURA	BUFONIDAE	1	1	54	0	0	3	0	0	-45
Atelopus flavescens	ANURA	BUFONIDAE	1	1	70	1	1	11	0	0	-74
Atelopus franciscus	ANURA	BUFONIDAE	1	1	60.9	0.57	1	9.79	0	0	-64.7
Atelopus galactogaster	ANURA	BUFONIDAE	1	1	38	0	0	6	0	0	-38
Atelopus gigas	ANURA	BUFONIDAE	0	0	-4	0	0	-7	0	0	-39
Atelopus glyphus	ANURA	BUFONIDAE	0	0	24	0	0	7	0	0	-33
Atelopus guanujo	ANURA	BUFONIDAE	1	1	49	0	0	-16	0	0	-20
Atelopus guitarraensis	ANURA	BUFONIDAE	0	0	6.9	0	0	2.29	0	0	-46.1
Atelopus halihelos	ANURA	BUFONIDAE	0	0	-12.3	0	0	-18.77	0	0	-32.3
Atelopus ignescens	ANURA	BUFONIDAE	0.83	1	47.6	0	0	-11.08	0	0	-30.6
Atelopus laetissimus	ANURA	BUFONIDAE	0	0	20	0.02	0	7.88	0	0	-43
Atelopus limosus	ANURA	BUFONIDAE	1	1	49.4	0.31	0	-0.87	0	0	-58.4
Atelopus loettersi	ANURA	BUFONIDAE	0.28	0	21	0	0	-8.08	0	0	-25.7
Atelopus longibrachius	ANURA	BUFONIDAE	1	1	48.5	0.5	0	6.49	0	0	-48.5
Atelopus longirostris	ANURA	BUFONIDAE	1	1	75.3	0	0	-4.74	0	0	-58.7
Atelopus lozanoi	ANURA	BUFONIDAE	0.29	0	20.9	0	0	3.1	0	0	-36.3
Atelopus lynchi	ANURA	BUFONIDAE	1	1	74	0	0	-7	0	0	-64
Atelopus mandingues	ANURA	BUFONIDAE	0	0	27	0	0	2.02	0	0	-43
Atelopus marinkellei	ANURA	BUFONIDAE	0.3	0	23.9	0	0	2.13	0	0	-34.3
Atelopus mindoensis	ANURA	BUFONIDAE	1	1	70.7	0	0	-4.47	0	0	-58.3
Atelopus minutulus	ANURA	BUFONIDAE	0	0	-12	0	0	3	0	0	-49
Atelopus mittermeieri	ANURA	BUFONIDAE	1	1	41	0	0	3	0	0	-33
Atelopus monohernandezii	ANURA	BUFONIDAE	1	1	41	0	0	3.86	0	0	-33
Atelopus mucubajiensis	ANURA	BUFONIDAE	1	1	75	1	1	11	0	0	-54
Atelopus muisca	ANURA	BUFONIDAE	0	0	27	0	0	2	0	0	-43
Atelopus nahumae	ANURA	BUFONIDAE	0.03	0	20.9	0.05	0	7.97	0	0	-43.1
Atelopus nanay	ANURA	BUFONIDAE	1	1	61.3	0	0	-16	0	0	-49
Atelopus nepiozomus	ANURA	BUFONIDAE	0.09	0	21.7	0	0	-14.05	0	0	-42.5
Atelopus nicefori	ANURA	BUFONIDAE	1	1	35	0	0	2	0	0	-35
Atelopus nocturnus	ANURA	BUFONIDAE	1	1	52	0	0	6	0	0	-56
Atelopus onorei	ANURA	BUFONIDAE	1	1	64	0	0	-16	0	0	-48
Atelopus orcesi	ANURA	BUFONIDAE	0	0	-4	0	0	-7	0	0	-39
Atelopus oxapampae	ANURA	BUFONIDAE	0	0	29	1	1	22	0	0	-32
Atelopus oxyrhynchus	ANURA	BUFONIDAE	1	1	70	1	1	12	0	0	-55
Atelopus pachydermus	ANURA	BUFONIDAE	0.13	0	28.1	0	0	-4.48	0	0	-36.8
Atelopus palmatus	ANURA	BUFONIDAE	1	1	33.6	0	0	-14.22	0	0	-46.9
Atelopus pastuso	ANURA	BUFONIDAE	0.87	1	53.7	0	0	-7.41	0	0	-48.3
Atelopus patazensis	ANURA	BUFONIDAE	0	0	0	0	0	0	0	0	0
Atelopus pedimarmoratus	ANURA	BUFONIDAE	0	0	27	0	0	2	0	0	-43
Atelopus peruensis	ANURA	BUFONIDAE	0.34	0	29.1	0	0	-4.01	0	0	-36.5
Atelopus petersi	ANURA	BUFONIDAE	0.65	1	32.8	0	0	-11.63	0	0	-33.3
Atelopus petriruizi	ANURA	BUFONIDAE	0	0	7	0	0	5	0	0	-47.3
Atelopus pictiventris	ANURA	BUFONIDAE	0	0	13	0	0	5	0	0	-53
Atelopus pinangoi	ANURA	BUFONIDAE	1	1	74.5	0.24	0	7.95	0	0	-60.6
Atelopus planispina	ANURA	BUFONIDAE	0	0	-34	0	0	-9	0	0	-30
Atelopus podocarpus	ANURA	BUFONIDAE	0.59	1	39.2	0	0	-6.62	0	0	-39.1
Atelopus pulcher	ANURA	BUFONIDAE	0	0	-12	0	0	-4.77	0	0	-31.2
Atelopus pyrodactylus	ANURA	BUFONIDAE	0	0	10	0	0	-7	0	0	-45
Atelopus quimbaya	ANURA	BUFONIDAE	1	1	68	0	0	2	0	0	-23
Atelopus reticulatus	ANURA	BUFONIDAE	0	0	28	0	0	8	0	0	-46
Atelopus sanjosei	ANURA	BUFONIDAE	1	1	52	0	0	7.5	0	0	-56
Atelopus seminiferus	ANURA	BUFONIDAE	0	0	-7.5	0	0	-13.29	0	0	-34.7
Atelopus senex	ANURA	BUFONIDAE	0	0	-15	0.19	0	8	0	0	-41.5
Atelopus sernai	ANURA	BUFONIDAE	1	1	52.3	0	0	2.97	0	0	-44.8
Atelopus simulatus	ANURA	BUFONIDAE	1	1	68.5	0.31	0	4.59	0	0	-40
Atelopus siranus	ANURA	BUFONIDAE	0	0	8	1	1	22	0	0	-27
Atelopus sonsonensis	ANURA	BUFONIDAE	1	1	61.7	0	0	1	0	0	-51.7
Atelopus sorianoi	ANURA	BUFONIDAE	1	1	45	1	1	13	0	0	-59
Atelopus spumarius	ANURA	BUFONIDAE	0.59	1	32.3	0.09	0	-2.69	0	0	-60
Atelopus spurrelli	ANURA	BUFONIDAE	0.78	1	45.3	0	0	3	0	0	-45.2
Atelopus subornatus	ANURA	BUFONIDAE	0	0	24.8	0	0	2	0	0	-24.2
Atelopus tamaense	ANURA	BUFONIDAE	1	1	62	1	1	22	0	0	-61
Atelopus tricolor	ANURA	BUFONIDAE	0.05	0	0.8	0	0	-7.45	0.06	0	-14
Atelopus varius	ANURA	BUFONIDAE	0.25	0	11.2	0.49	0	7.01	0	0	-53.9
Atelopus vogli	ANURA	BUFONIDAE	1	1	69	1	1	17.5	0	0	-61.5
Atelopus walkeri	ANURA	BUFONIDAE	0	0	21.5	0	0	8	0	0	-41
Atelopus zeteki	ANURA	BUFONIDAE	1	1	36	0.8	1	11.4	0	0	-51
Atlantihyla panchoi	ANURA	HYLIDAE	0	0	-63.3	0.16	0	3.32	0	0	-14.5
Atlantihyla spinipollex	ANURA	HYLIDAE	0	0	-58.6	1	1	11	0	0	-20.4
Atopophrynus syntomopus	ANURA	CRAUGASTORIDAE	1	1	53.4	0	0	1	0	0	-58
Aubria masako	ANURA	PYXICEPHALIDAE	0.33	0	36.9	0.02	0	-6.13	0	0	-58.4
Aubria occidentalis	ANURA	PYXICEPHALIDAE	0.44	0	27.7	0	0	-10	0	0	-49.1
Aubria subsigillata	ANURA	PYXICEPHALIDAE	0.99	1	71.7	0	0	-1.89	0	0	-73.7
Austrochaperina adamantina	ANURA	MICROHYLIDAE	0	0	-10.3	0	0	-6.62	0	0	-42.7
Austrochaperina adelphe	ANURA	MICROHYLIDAE	0	0	12.9	0.36	0	4.69	0	0	-12.4
Austrochaperina alexanderi	ANURA	MICROHYLIDAE	0	0	26	0	0	-18	0	0	-35
Austrochaperina aquilonia	ANURA	MICROHYLIDAE	0	0	-10.3	0	0	-6.62	0	0	-42.7
Austrochaperina archboldi	ANURA	MICROHYLIDAE	1	1	71	0	0	-15	0	0	-59
Austrochaperina basipalmata	ANURA	MICROHYLIDAE	0.06	0	3.8	0	0	-7.11	0	0	-46.1
Austrochaperina blumi	ANURA	MICROHYLIDAE	0.37	0	27.1	0	0	-6.88	0	0	-33.1
Austrochaperina brevipes	ANURA	MICROHYLIDAE	0	0	27	0	0	-7.67	0	0	-46
Austrochaperina derongo	ANURA	MICROHYLIDAE	0.54	1	31.4	0	0	-6.97	0	0	-32.4
Austrochaperina fryi	ANURA	MICROHYLIDAE	0	0	7.6	0	0	3.54	0.35	0	-8.8
Austrochaperina gracilipes	ANURA	MICROHYLIDAE	0.05	0	5.3	0	0	-5.81	0.03	0	-19.9
Austrochaperina hooglandi	ANURA	MICROHYLIDAE	0.38	0	29	0	0	-12	0	0	-40
Austrochaperina kosarek	ANURA	MICROHYLIDAE	1	1	40	0	0	-6.88	0	0	-37
Austrochaperina laurae	ANURA	MICROHYLIDAE	0	0	22.3	0	0	-16.67	0	0	-29.3
Austrochaperina macrorhyncha	ANURA	MICROHYLIDAE	0.65	1	34.8	0	0	-12.51	0	0	-41.8
Austrochaperina mehelyi	ANURA	MICROHYLIDAE	1	1	65.9	0	0	-18	0	0	-59.5
Austrochaperina minutissima	ANURA	MICROHYLIDAE	1	1	42	0	0	-10	0	0	-53
Austrochaperina novaebritanniae	ANURA	MICROHYLIDAE	0.45	0	29.1	0	0	-13.32	0	0	-53.1
Austrochaperina palmipes	ANURA	MICROHYLIDAE	0.58	1	38.1	0	0	-10.91	0	0	-44.6
Austrochaperina parkeri	ANURA	MICROHYLIDAE	0.6	1	34.2	0	0	-7.63	0	0	-48.6
Austrochaperina pluvialis	ANURA	MICROHYLIDAE	0	0	16.3	0	0	2.77	0.09	0	-16.7
Austrochaperina polysticta	ANURA	MICROHYLIDAE	1	1	41	0	0	-18.6	0	0	-50
Austrochaperina punctata	ANURA	MICROHYLIDAE	0	0	27.7	0	0	-4.67	0	0	-24.7
Austrochaperina rivularis	ANURA	MICROHYLIDAE	0	0	10.8	0	0	-16.37	0	0	-32
Austrochaperina robusta	ANURA	MICROHYLIDAE	0	0	21.8	0	0	1.96	0	0	-18.8
Austrochaperina rudolfarndti	ANURA	MICROHYLIDAE	1	1	42	0	0	-10	0	0	-53
Austrochaperina septentrionalis	ANURA	MICROHYLIDAE	0	0	-7	0	0	-7.52	0	0	-43.7
Austrochaperina yelaensis	ANURA	MICROHYLIDAE	0.82	1	56.6	0	0	-23.23	0	0	-44.8
Babina holsti	ANURA	RANIDAE	0.05	0	28.2	0	0	-6	0	0	-31
Babina subaspera	ANURA	RANIDAE	0	0	16.6	0	0	-3	0	0	-33.2
Balebreviceps hillmani	ANURA	BREVICIPITIDAE	0	0	15.7	0	0	-16	0	0	-20.7
Barbarophryne brongersmai	ANURA	BUFONIDAE	0	0	11.6	0.76	1	12.22	0.09	0	-8.1
Barbourula busuangensis	ANURA	BOMBINATORIDAE	0.07	0	16.3	0	0	-18	0	0	-40.6
Barbourula kalimantanensis	ANURA	BOMBINATORIDAE	1	1	44.7	0	0	-11.56	0	0	-56.3
Barycholos pulcher	ANURA	CRAUGASTORIDAE	1	1	45.5	0	0	-15.6	0	0	-50.9
Barycholos ternetzi	ANURA	CRAUGASTORIDAE	1	1	63.9	0.77	1	12.6	0	0	-43.5
Barygenys apodasta	ANURA	MICROHYLIDAE	0.95	1	66	0	0	-19	0	0	-55.1
Barygenys atra	ANURA	MICROHYLIDAE	0.52	1	32.4	0	0	-6.42	0	0	-50.9
Barygenys cheesmanae	ANURA	MICROHYLIDAE	0.77	1	41	0	0	-5	0	0	-46.9
Barygenys exsul	ANURA	MICROHYLIDAE	0.82	1	56.6	0	0	-23.23	0	0	-44.8
Barygenys flavigularis	ANURA	MICROHYLIDAE	1	1	42	0	0	-10	0	0	-59
Barygenys maculata	ANURA	MICROHYLIDAE	0	0	1.2	0	0	-9.23	0	0	-27.5
Barygenys nana	ANURA	MICROHYLIDAE	1	1	70.3	0	0	-13.84	0	0	-33
Barygenys parvula	ANURA	MICROHYLIDAE	1	1	59.3	0	0	-18	0	0	-59.3
Barygenys resima	ANURA	MICROHYLIDAE	0.53	1	31.5	0	0	-16.06	0	0	-35.9
Batrachoseps attenuatus	CAUDATA	PLETHODONTIDAE	0	0	15.5	0.06	0	0.99	0	0	-24.9
Batrachoseps campi	CAUDATA	PLETHODONTIDAE	0.39	0	32	0	0	2	0	0	-19
Batrachoseps diabolicus	CAUDATA	PLETHODONTIDAE	0	0	19.7	0	0	-0.24	0	0	-19.1
Batrachoseps gabrieli	CAUDATA	PLETHODONTIDAE	0.08	0	31.6	0	0	-9.2	0	0	-31.8
Batrachoseps gavilanensis	CAUDATA	PLETHODONTIDAE	0	0	18.7	0.17	0	2.83	0	0	-24.6
Batrachoseps gregarius	CAUDATA	PLETHODONTIDAE	0.02	0	24.3	0	0	0.08	0	0	-20.9
Batrachoseps incognitus	CAUDATA	PLETHODONTIDAE	0	0	-0.3	0	0	2.86	0	0	-12.7
Batrachoseps kawia	CAUDATA	PLETHODONTIDAE	0	0	22.3	0	0	-0.33	0	0	-19.7
Batrachoseps luciae	CAUDATA	PLETHODONTIDAE	0	0	9.2	0.04	0	1.71	0	0	-17.9
Batrachoseps major	CAUDATA	PLETHODONTIDAE	0.11	0	17.1	0	0	1.1	0.19	0	-12
Batrachoseps minor	CAUDATA	PLETHODONTIDAE	0	0	4.8	0	0	-0.27	0	0	-11.3
Batrachoseps nigriventris	CAUDATA	PLETHODONTIDAE	0.26	0	19.2	0	0	-3.22	0	0	-18.9
Batrachoseps pacificus	CAUDATA	PLETHODONTIDAE	0	0	-16	0	0	-6	0	0	-10
Batrachoseps regius	CAUDATA	PLETHODONTIDAE	0	0	25	0	0	3	0	0	-19
Batrachoseps relictus	CAUDATA	PLETHODONTIDAE	0	0	21.2	0	0	-2.11	0	0	-22.8
Batrachoseps robustus	CAUDATA	PLETHODONTIDAE	1	1	33.1	0	0	-5.25	0	0	-22.7
Batrachoseps simatus	CAUDATA	PLETHODONTIDAE	0.05	0	22.5	0	0	-4.5	0	0	-24
Batrachoseps stebbinsi	CAUDATA	PLETHODONTIDAE	0.75	1	33	0	0	-2	0	0	-29
Batrachoseps wrighti	CAUDATA	PLETHODONTIDAE	0	0	7.6	0	0	0.74	0	0	-27.5
Batrachuperus karlschmidti	CAUDATA	HYNOBIIDAE	0	0	1	0.65	1	7.25	0	0	-20.6
Batrachuperus londongensis	CAUDATA	HYNOBIIDAE	0	0	8.9	0.72	1	12.86	0	0	-27.5
Batrachuperus pinchonii	CAUDATA	HYNOBIIDAE	0.01	0	12.3	0.44	0	5.61	0	0	-29.7
Batrachuperus tibetanus	CAUDATA	HYNOBIIDAE	0.02	0	15	0.02	0	-4.86	0	0	-29.2
Batrachuperus yenyuanensis	CAUDATA	HYNOBIIDAE	0	0	13.6	1	1	17.25	0	0	-21.3
Batrachyla antartandica	ANURA	BATRACHYLIDAE	0	0	3.1	0.7	1	10.79	0.96	1	14.1
Batrachyla fitzroya	ANURA	BATRACHYLIDAE	0	0	6	0	0	7	1	1	21
Batrachyla leptopus	ANURA	BATRACHYLIDAE	0	0	4.6	0.86	1	13.82	0.88	1	10.2
Batrachyla nibaldoi	ANURA	BATRACHYLIDAE	0	0	1.7	0.51	1	16.82	0.69	1	11.8
Batrachyla taeniata	ANURA	BATRACHYLIDAE	0	0	5.4	0.8	1	12.49	0.86	1	10.7
Bijurana nicobariensis	ANURA	RANIDAE	0.35	0	27.4	0.01	0	-3.05	0	0	-44.2
Blommersia angolafa	ANURA	MANTELLIDAE	1	1	44.5	0.71	1	11.91	0	0	-23.9
Blommersia blommersae	ANURA	MANTELLIDAE	0.97	1	47.7	0.96	1	14.72	0	0	-10.3
Blommersia dejongi	ANURA	MANTELLIDAE	0.96	1	41.8	0.91	1	17.92	0	0	-26
Blommersia domerguei	ANURA	MANTELLIDAE	1	1	52.6	0.86	1	13.87	0	0	-13.4
Blommersia galani	ANURA	MANTELLIDAE	0.95	1	43.2	0.89	1	17.89	0	0	-25.8
Blommersia grandisonae	ANURA	MANTELLIDAE	0.94	1	47.3	0.57	1	9.28	0	0	-17.4
Blommersia kely	ANURA	MANTELLIDAE	1	1	49.4	1	1	16.43	0	0	-14
Blommersia nataliae	ANURA	MANTELLIDAE	0.7	1	51	0.7	1	13	0	0	-37
Blommersia sarotra	ANURA	MANTELLIDAE	0.72	1	35.7	1	1	17.92	0	0	-16.4
Blommersia transmarina	ANURA	MANTELLIDAE	0.66	1	52	0.66	1	13	0	0	-36.3
Blommersia variabilis	ANURA	MANTELLIDAE	1	1	54.6	0	0	-2.45	0	0	-30.8
Blommersia wittei	ANURA	MANTELLIDAE	0.77	1	41.5	0.53	1	8.72	0	0	-41.3
Boana aguilari	ANURA	HYLIDAE	0.36	0	35.4	0.99	1	22.2	0	0	-22.8
Boana albomarginata	ANURA	HYLIDAE	0.68	1	38.3	0.46	0	7.98	0	0	-26.9
Boana albonigra	ANURA	HYLIDAE	0.89	1	55.2	0.05	0	-4.85	0	0	-16.3
Boana albopunctata	ANURA	HYLIDAE	0.75	1	46.6	0.43	0	6.33	0.07	0	-27.7
Boana alemani	ANURA	HYLIDAE	1	1	67.5	0.44	0	12.29	0	0	-60.8
Boana atlantica	ANURA	HYLIDAE	0.6	1	37.1	0.62	1	11.37	0	0	-31.1
Boana balzani	ANURA	HYLIDAE	0	0	-5.8	0	0	-4.7	0.11	0	-10.8
Boana beckeri	ANURA	HYLIDAE	1	1	62.6	0	0	-1	0	0	-30.3
Boana bischoffi	ANURA	HYLIDAE	0.21	0	15.9	0	0	-2.13	0.06	0	-16.4
Boana boans	ANURA	HYLIDAE	0.75	1	45	0.29	0	2.98	0.01	0	-51
Boana buriti	ANURA	HYLIDAE	1	1	73	1	1	11.5	0	0	-40
Boana caingua	ANURA	HYLIDAE	0.16	0	16.8	0	0	-3.43	0.42	0	-8.7
Boana calcarata	ANURA	HYLIDAE	0.73	1	43	0.23	0	0.9	0	0	-54.4
Boana callipleura	ANURA	HYLIDAE	0.15	0	6.2	0	0	-12.38	0	0	-17.8
Boana cinerascens	ANURA	HYLIDAE	0.79	1	48	0.26	0	1.83	0	0	-54.7
Boana cipoensis	ANURA	HYLIDAE	1	1	46.4	0.15	0	5.22	0	0	-38.7
Boana claresignata	ANURA	HYLIDAE	0.62	1	36.8	0	0	-5.19	0	0	-15.4
Boana clepsydra	ANURA	HYLIDAE	1	1	47.9	0	0	-2.13	0	0	-21.7
Boana cordobae	ANURA	HYLIDAE	0	0	-0.7	0.03	0	1.28	1	1	13.9
Boana crepitans	ANURA	HYLIDAE	0.67	1	43.8	0.41	0	6.47	0	0	-39.4
Boana curupi	ANURA	HYLIDAE	0.64	1	32.1	0	0	-3.37	0	0	-8.5
Boana cymbalum	ANURA	HYLIDAE	1	1	52	0	0	2	0	0	-27
Boana dentei	ANURA	HYLIDAE	1	1	67.2	0.4	0	7.13	0	0	-59.6
Boana ericae	ANURA	HYLIDAE	1	1	59	1	1	18	0	0	-33
Boana exastis	ANURA	HYLIDAE	0.5	1	18.7	0.58	1	9.4	0	0	-14.7
Boana faber	ANURA	HYLIDAE	0.56	1	33.3	0.31	0	2.73	0.07	0	-23.1
Boana fasciata	ANURA	HYLIDAE	0.75	1	44.2	0.27	0	2.34	0.01	0	-49.6
Boana freicanecae	ANURA	HYLIDAE	1	1	39	1	1	15	0	0	-40
Boana fuentei	ANURA	HYLIDAE	1	1	39	0	0	5	0	0	-64
Boana geographica	ANURA	HYLIDAE	0.77	1	47	0.33	0	3.86	0.01	0	-43.4
Boana gladiator	ANURA	HYLIDAE	0.25	0	14.5	0	0	-6.95	0	0	-27.1
Boana goiana	ANURA	HYLIDAE	1	1	58.9	0.74	1	9.57	0	0	-40
Boana guentheri	ANURA	HYLIDAE	0	0	-1.3	0	0	-4	0.12	0	-7.3
Boana heilprini	ANURA	HYLIDAE	0.92	1	43.9	0.21	0	2.9	0	0	-47
Boana hobbsi	ANURA	HYLIDAE	0.99	1	55.4	0.38	0	2.89	0	0	-68.9
Boana hutchinsi	ANURA	HYLIDAE	1	1	50.3	0.06	0	-16.31	0	0	-72.6
Boana jimenezi	ANURA	HYLIDAE	1	1	107.3	0.27	0	7.41	0	0	-62.6
Boana joaquini	ANURA	HYLIDAE	0	0	-3.8	0	0	-7.32	0.23	0	-7.5
Boana lanciformis	ANURA	HYLIDAE	0.72	1	41.2	0.3	0	3.44	0.02	0	-49.2
Boana latistriata	ANURA	HYLIDAE	1	1	57	0	0	-1.5	0	0	-23
Boana lemai	ANURA	HYLIDAE	0.79	1	72.1	0.39	0	7.34	0	0	-56.8
Boana leptolineata	ANURA	HYLIDAE	0	0	5	0	0	-10.54	0.44	0	-3
Boana leucocheila	ANURA	HYLIDAE	1	1	64.8	1	1	18.25	0	0	-50.8
Boana lundii	ANURA	HYLIDAE	0.95	1	52.9	0.49	0	6.47	0	0	-33.3
Boana marginata	ANURA	HYLIDAE	0	0	0.1	0	0	-6.47	0.13	0	-6
Boana marianitae	ANURA	HYLIDAE	0.93	1	60.9	0.06	0	0.66	0.23	0	-8.9
Boana melanopleura	ANURA	HYLIDAE	0	0	29	1	1	22	0	0	-32
Boana microderma	ANURA	HYLIDAE	0.75	1	37.8	0.12	0	-3.4	0	0	-68.3
Boana multifasciata	ANURA	HYLIDAE	0.77	1	44.9	0.12	0	-5.81	0	0	-56.4
Boana nympha	ANURA	HYLIDAE	0.25	0	5.8	0	0	-7.69	0	0	-60.5
Boana ornatissima	ANURA	HYLIDAE	0.64	1	41.9	0.29	0	3.19	0	0	-59.7
Boana palaestes	ANURA	HYLIDAE	0	0	9	0	0	-12	0.02	0	-7
Boana pardalis	ANURA	HYLIDAE	0.83	1	43.8	0.49	0	8.88	0	0	-25.7
Boana pellucens	ANURA	HYLIDAE	0.87	1	51.9	0	0	-9.52	0	0	-52.1
Boana phaeopleura	ANURA	HYLIDAE	1	1	59	1	1	13.1	0	0	-33
Boana picturata	ANURA	HYLIDAE	0.8	1	50.9	0.01	0	-2.27	0	0	-52.5
Boana polytaenia	ANURA	HYLIDAE	0.92	1	46	0.51	1	8.51	0	0	-29.1
Boana pombali	ANURA	HYLIDAE	0.47	0	30.6	0.79	1	13.02	0	0	-24.4
Boana prasina	ANURA	HYLIDAE	0.38	0	23.3	0.01	0	-1.31	0.03	0	-18.8
Boana pugnax	ANURA	HYLIDAE	0.34	0	21.3	0.66	1	11.24	0	0	-44.5
Boana pulchella	ANURA	HYLIDAE	0.01	0	0.6	0	0	-3.42	0.78	1	3.7
Boana pulidoi	ANURA	HYLIDAE	1	1	84	1	1	11	0	0	-73
Boana punctata	ANURA	HYLIDAE	0.75	1	44.7	0.32	0	3.81	0.05	0	-41.5
Boana raniceps	ANURA	HYLIDAE	0.78	1	47.6	0.32	0	4.11	0.11	0	-35.3
Boana rhythmica	ANURA	HYLIDAE	1	1	105.3	1	1	9.47	0	0	-70.3
Boana riojana	ANURA	HYLIDAE	0.38	0	25.8	0.03	0	-0.35	0.58	1	1.2
Boana roraima	ANURA	HYLIDAE	0.79	1	88.8	0.19	0	4.44	0	0	-57.6
Boana rosenbergi	ANURA	HYLIDAE	0.6	1	39.2	0.06	0	-2.49	0	0	-47.9
Boana rubracyla	ANURA	HYLIDAE	0.77	1	43.1	0	0	2.3	0	0	-44.3
Boana rufitela	ANURA	HYLIDAE	0.49	0	17.7	0.29	0	4.61	0	0	-50.1
Boana secedens	ANURA	HYLIDAE	0.38	0	32.7	0.62	1	7.4	0	0	-17.2
Boana semiguttata	ANURA	HYLIDAE	0	0	11.4	0	0	-0.34	0	0	-19.8
Boana semilineata	ANURA	HYLIDAE	0.72	1	39.9	0.5	1	8.78	0	0	-28.1
Boana sibleszi	ANURA	HYLIDAE	0.93	1	97.3	0.16	0	5.18	0	0	-66.2
Boana stellae	ANURA	HYLIDAE	0	0	-5	0	0	-7.44	1	1	5.7
Boana stenocephala	ANURA	HYLIDAE	1	1	63.2	0	0	-1	0	0	-34
Boana tepuiana	ANURA	HYLIDAE	1	1	121.4	0.13	0	5.98	0	0	-69.6
Boana tetete	ANURA	HYLIDAE	0.5	0	17.8	0	0	-9.77	0	0	-56
Boana wavrini	ANURA	HYLIDAE	0.95	1	59.2	0.37	0	4.02	0	0	-56.4
Boehmantis microtympanum	ANURA	MANTELLIDAE	0.96	1	45.8	0	0	0.61	0	0	-14.2
Bokermannohyla ahenea	ANURA	HYLIDAE	1	1	55	0	0	-3	0	0	-19
Bokermannohyla alvarengai	ANURA	HYLIDAE	0.75	1	42	0.7	1	13.65	0	0	-33.4
Bokermannohyla astartea	ANURA	HYLIDAE	0.8	1	42.8	0	0	-0.61	0	0	-21.9
Bokermannohyla caramaschii	ANURA	HYLIDAE	0.95	1	44.3	1	1	21.39	0	0	-27.4
Bokermannohyla carvalhoi	ANURA	HYLIDAE	1	1	40.4	0.48	0	8.71	0	0	-13.6
Bokermannohyla circumdata	ANURA	HYLIDAE	0.83	1	47	0.22	0	2.3	0	0	-22.5
Bokermannohyla diamantina	ANURA	HYLIDAE	0	0	23	1	1	20.31	0	0	-20
Bokermannohyla feioi	ANURA	HYLIDAE	1	1	51	0	0	2	0	0	-28
Bokermannohyla gouveai	ANURA	HYLIDAE	1	1	56	0	0	-4	0	0	-21
Bokermannohyla hylax	ANURA	HYLIDAE	0.29	0	17.6	0	0	-0.48	0	0	-18.4
Bokermannohyla ibitiguara	ANURA	HYLIDAE	1	1	68	0	0	2	0	0	-40
Bokermannohyla ibitipoca	ANURA	HYLIDAE	1	1	51	0	0	2	0	0	-28
Bokermannohyla itapoty	ANURA	HYLIDAE	0	0	18.4	1	1	17.57	0	0	-21.5
Bokermannohyla izecksohni	ANURA	HYLIDAE	1	1	34	0	0	-2.49	0	0	-23
Bokermannohyla langei	ANURA	HYLIDAE	0	0	14	0	0	1.38	0	0	-28
Bokermannohyla lucianae	ANURA	HYLIDAE	1	1	39	0	0	-4	0	0	-33
Bokermannohyla luctuosa	ANURA	HYLIDAE	0.96	1	46.7	0	0	0.21	0	0	-25.9
Bokermannohyla martinsi	ANURA	HYLIDAE	1	1	46.8	0.19	0	5.7	0	0	-38.5
Bokermannohyla nanuzae	ANURA	HYLIDAE	1	1	48.8	0.79	1	12.47	0	0	-36.3
Bokermannohyla oxente	ANURA	HYLIDAE	0	0	19.6	1	1	16.05	0	0	-19.1
Bokermannohyla pseudopseudis	ANURA	HYLIDAE	1	1	62.9	0.97	1	16.72	0	0	-42.1
Bokermannohyla ravida	ANURA	HYLIDAE	1	1	88	0	0	-22	0	0	-47
Bokermannohyla sagarana	ANURA	HYLIDAE	1	1	60.1	0	0	4.53	0	0	-44.6
Bokermannohyla saxicola	ANURA	HYLIDAE	0.89	1	44.5	0.61	1	12.5	0	0	-36.9
Bokermannohyla sazimai	ANURA	HYLIDAE	1	1	61.6	0.16	0	-9.47	0	0	-39.5
Bokermannohyla vulcaniae	ANURA	HYLIDAE	1	1	44	1	1	14.97	0	0	-32
Bolitoglossa adspersa	CAUDATA	PLETHODONTIDAE	0.57	1	35.4	0	0	2.61	0	0	-33.6
Bolitoglossa alberchi	CAUDATA	PLETHODONTIDAE	0	0	13.2	0	0	-0.41	0	0	-27
Bolitoglossa altamazonica	CAUDATA	PLETHODONTIDAE	0.65	1	33.5	0.15	0	-1.44	0.01	0	-48.3
Bolitoglossa alvaradoi	CAUDATA	PLETHODONTIDAE	0	0	4.8	0	0	1.88	0	0	-57.1
Bolitoglossa anthracina	CAUDATA	PLETHODONTIDAE	0.72	1	31.2	0.47	0	8.13	0	0	-64.9
Bolitoglossa aurae	CAUDATA	PLETHODONTIDAE	0	0	3	0	0	4	0	0	-53
Bolitoglossa aureogularis	CAUDATA	PLETHODONTIDAE	0	0	11	1	1	10	0	0	-64
Bolitoglossa biseriata	CAUDATA	PLETHODONTIDAE	0.63	1	36.2	0.13	0	3.82	0	0	-47
Bolitoglossa borburata	CAUDATA	PLETHODONTIDAE	1	1	59.4	0.89	1	18.31	0	0	-60.1
Bolitoglossa bramei	CAUDATA	PLETHODONTIDAE	0.19	0	15.5	0.2	0	8.34	0	0	-65.7
Bolitoglossa capitana	CAUDATA	PLETHODONTIDAE	0.95	1	52.7	0	0	3	0	0	-43.8
Bolitoglossa carri	CAUDATA	PLETHODONTIDAE	0	0	-45	0	0	-2	0	0	-2
Bolitoglossa cataguana	CAUDATA	PLETHODONTIDAE	0	0	-67	0	0	4	0	0	-12
Bolitoglossa celaque	CAUDATA	PLETHODONTIDAE	0	0	-56	0	0	0.67	0	0	-25
Bolitoglossa centenorum	CAUDATA	PLETHODONTIDAE	0	0	-28	0	0	-4.04	0	0	-23
Bolitoglossa cerroensis	CAUDATA	PLETHODONTIDAE	0	0	5	0	0	5	0	0	-53
Bolitoglossa chica	CAUDATA	PLETHODONTIDAE	1	1	73.1	0	0	-6.63	0	0	-61.3
Bolitoglossa chinanteca	CAUDATA	PLETHODONTIDAE	0	0	15.9	0	0	-0.49	0	0	-22.4
Bolitoglossa chucantiensis	CAUDATA	PLETHODONTIDAE	0	0	9	0	0	-6	0	0	-41
Bolitoglossa colonnea	CAUDATA	PLETHODONTIDAE	0.29	0	22.1	0.36	0	5.7	0	0	-60
Bolitoglossa compacta	CAUDATA	PLETHODONTIDAE	0.85	1	32	0	0	7	0	0	-69
Bolitoglossa conanti	CAUDATA	PLETHODONTIDAE	0	0	-57.2	0.2	0	5.16	0	0	-16.9
Bolitoglossa copia	CAUDATA	PLETHODONTIDAE	0	0	26	1	1	10	0	0	-47
Bolitoglossa copinhorum	CAUDATA	PLETHODONTIDAE	0	0	-55.3	0	0	1.47	0	0	-18.1
Bolitoglossa cuchumatana	CAUDATA	PLETHODONTIDAE	0	0	-22.1	0	0	-3.44	0	0	-24.6
Bolitoglossa cuna	CAUDATA	PLETHODONTIDAE	0.32	0	23.9	0	0	-2.17	0	0	-40.3
Bolitoglossa daryorum	CAUDATA	PLETHODONTIDAE	0	0	-64	0	0	-2.55	0	0	-13
Bolitoglossa decora	CAUDATA	PLETHODONTIDAE	0	0	-66.9	0	0	8	0	0	-12
Bolitoglossa diaphora	CAUDATA	PLETHODONTIDAE	0	0	-52	0.78	1	8.57	0	0	-18
Bolitoglossa digitigrada	CAUDATA	PLETHODONTIDAE	0	0	9	0	0	-12	0	0	-7
Bolitoglossa diminuta	CAUDATA	PLETHODONTIDAE	0	0	4.2	0	0	5	0	0	-53
Bolitoglossa dofleini	CAUDATA	PLETHODONTIDAE	0	0	-58.8	0.48	0	6.68	0	0	-15.7
Bolitoglossa dunni	CAUDATA	PLETHODONTIDAE	0	0	-54.4	0.53	1	7.85	0	0	-18.8
Bolitoglossa engelhardti	CAUDATA	PLETHODONTIDAE	0	0	-45.2	0	0	-4.85	0	0	-22.6
Bolitoglossa epimela	CAUDATA	PLETHODONTIDAE	0	0	4	0	0	5	0	0	-53
Bolitoglossa equatoriana	CAUDATA	PLETHODONTIDAE	0.01	0	-25	0	0	-13.33	0	0	-42.6
Bolitoglossa eremia	CAUDATA	PLETHODONTIDAE	0	0	-64.3	0	0	-0.74	0	0	-16.8
Bolitoglossa flavimembris	CAUDATA	PLETHODONTIDAE	0	0	-44.3	0	0	-5.11	0	0	-23.6
Bolitoglossa flaviventris	CAUDATA	PLETHODONTIDAE	0	0	-15.5	0	0	-2.24	0	0	-29.7
Bolitoglossa franklini	CAUDATA	PLETHODONTIDAE	0	0	-24.3	0	0	-4.37	0	0	-29.6
Bolitoglossa gomezi	CAUDATA	PLETHODONTIDAE	0.69	1	24.3	0.08	0	7.24	0	0	-67.5
Bolitoglossa gracilis	CAUDATA	PLETHODONTIDAE	0	0	3	0	0	4	0	0	-53
Bolitoglossa guaneae	CAUDATA	PLETHODONTIDAE	1	1	45.4	0.33	0	5.44	0	0	-34.5
Bolitoglossa guaramacalensis	CAUDATA	PLETHODONTIDAE	1	1	81.8	0.29	0	8.86	0	0	-65.5
Bolitoglossa hartwegi	CAUDATA	PLETHODONTIDAE	0	0	2.9	0	0	-5.06	0	0	-21.5
Bolitoglossa heiroreias	CAUDATA	PLETHODONTIDAE	0	0	-67	0	0	1.76	0	0	-24
Bolitoglossa helmrichi	CAUDATA	PLETHODONTIDAE	0	0	-56.2	0	0	-1.54	0	0	-16.7
Bolitoglossa hermosa	CAUDATA	PLETHODONTIDAE	0	0	23	0	0	1	0	0	-38
Bolitoglossa hiemalis	CAUDATA	PLETHODONTIDAE	1	1	40	0	0	1	0	0	-37
Bolitoglossa huehuetenanguensis	CAUDATA	PLETHODONTIDAE	0	0	-30.4	0	0	-6	0	0	-24.4
Bolitoglossa hypacra	CAUDATA	PLETHODONTIDAE	0.87	1	34.5	0	0	1.88	0	0	-35.9
Bolitoglossa indio	CAUDATA	PLETHODONTIDAE	1	1	37.1	0	0	6.12	0	0	-43.9
Bolitoglossa insularis	CAUDATA	PLETHODONTIDAE	0	0	-17	0	0	-6.1	0	0	-33
Bolitoglossa jacksoni	CAUDATA	PLETHODONTIDAE	0	0	-28	0	0	-4	0	0	-23
Bolitoglossa jugivagans	CAUDATA	PLETHODONTIDAE	1	1	32	1	1	9	0	0	-69
Bolitoglossa kamuk	CAUDATA	PLETHODONTIDAE	0	0	11	1	1	10	0	0	-64
Bolitoglossa kaqchikelorum	CAUDATA	PLETHODONTIDAE	0	0	-55	0	0	-2	0	0	-26
Bolitoglossa la	CAUDATA	PLETHODONTIDAE	0	0	-39.9	0	0	-2.37	0	0	-29.4
Bolitoglossa leandrae	CAUDATA	PLETHODONTIDAE	1	1	66.5	1	1	22	0	0	-60
Bolitoglossa lignicolor	CAUDATA	PLETHODONTIDAE	0.12	0	21.1	0.29	0	5.73	0	0	-55.9
Bolitoglossa lincolni	CAUDATA	PLETHODONTIDAE	0	0	-17.6	0	0	-4.34	0	0	-24.6
Bolitoglossa longissima	CAUDATA	PLETHODONTIDAE	0	0	-57.5	0	0	3	0	0	-10
Bolitoglossa lozanoi	CAUDATA	PLETHODONTIDAE	0.8	1	46.5	0.05	0	4.21	0	0	-52.4
Bolitoglossa macrinii	CAUDATA	PLETHODONTIDAE	0	0	2.4	0.47	0	8.97	0	0	-30.2
Bolitoglossa magnifica	CAUDATA	PLETHODONTIDAE	1	1	32	0.25	0	8	0	0	-69
Bolitoglossa marmorea	CAUDATA	PLETHODONTIDAE	1	1	32	0	0	7	0	0	-69
Bolitoglossa medemi	CAUDATA	PLETHODONTIDAE	0.71	1	40.9	0.01	0	1.41	0	0	-48
Bolitoglossa meliana	CAUDATA	PLETHODONTIDAE	0	0	-39	0	0	-3	0	0	-28
Bolitoglossa mexicana	CAUDATA	PLETHODONTIDAE	0.03	0	-43	0.15	0	0.07	0.02	0	-17.1
Bolitoglossa minutula	CAUDATA	PLETHODONTIDAE	0.72	1	24.3	0.05	0	7.5	0	0	-67.3
Bolitoglossa mombachoensis	CAUDATA	PLETHODONTIDAE	0	0	-36	0	0	-9	0	0	-7
Bolitoglossa morio	CAUDATA	PLETHODONTIDAE	0	0	-45.2	0	0	-2.92	0	0	-21.4
Bolitoglossa mucuyensis	CAUDATA	PLETHODONTIDAE	1	1	70	1	1	13.07	0	0	-55
Bolitoglossa mulleri	CAUDATA	PLETHODONTIDAE	0	0	-44.4	0	0	-3.5	0	0	-18.7
Bolitoglossa nicefori	CAUDATA	PLETHODONTIDAE	1	1	44	0.6	1	8.78	0	0	-40.2
Bolitoglossa nigrescens	CAUDATA	PLETHODONTIDAE	0	0	-4.5	0.19	0	6.5	0	0	-47.3
Bolitoglossa ninadormida	CAUDATA	PLETHODONTIDAE	0	0	-18.3	0	0	-4.76	0	0	-26
Bolitoglossa nussbaumi	CAUDATA	PLETHODONTIDAE	0	0	-16	0	0	-4	0	0	-26
Bolitoglossa nympha	CAUDATA	PLETHODONTIDAE	0	0	-58.6	0.58	1	7.2	0	0	-11.9
Bolitoglossa oaxacensis	CAUDATA	PLETHODONTIDAE	0	0	17	0	0	4.46	0	0	-37
Bolitoglossa obscura	CAUDATA	PLETHODONTIDAE	0	0	4.7	0	0	5	0	0	-53
Bolitoglossa occidentalis	CAUDATA	PLETHODONTIDAE	0	0	0.8	0	0	-0.02	0	0	-28
Bolitoglossa odonnelli	CAUDATA	PLETHODONTIDAE	0	0	-59.3	0.05	0	1.67	0	0	-16.9
Bolitoglossa omniumsanctorum	CAUDATA	PLETHODONTIDAE	0	0	-28.1	0	0	-3.64	0	0	-26.8
Bolitoglossa oresbia	CAUDATA	PLETHODONTIDAE	0	0	-62	0	0	4	0	0	-21
Bolitoglossa orestes	CAUDATA	PLETHODONTIDAE	1	1	73.5	0.82	1	10.67	0	0	-63.5
Bolitoglossa pacaya	CAUDATA	PLETHODONTIDAE	0	0	-55.2	0	0	-0.2	0	0	-25.3
Bolitoglossa palmata	CAUDATA	PLETHODONTIDAE	0.42	0	12	0	0	-11.64	0	0	-29.8
Bolitoglossa pandi	CAUDATA	PLETHODONTIDAE	0.65	1	36.6	0	0	2.43	0	0	-33.4
Bolitoglossa paraensis	CAUDATA	PLETHODONTIDAE	0.82	1	43.6	0.01	0	-16.32	0	0	-61.7
Bolitoglossa peruviana	CAUDATA	PLETHODONTIDAE	0.25	0	5	0	0	-13.93	0	0	-50.5
Bolitoglossa pesrubra	CAUDATA	PLETHODONTIDAE	0	0	5	0.08	0	6	0	0	-53
Bolitoglossa phalarosoma	CAUDATA	PLETHODONTIDAE	0.94	1	52.6	0	0	1.93	0	0	-45.5
Bolitoglossa platydactyla	CAUDATA	PLETHODONTIDAE	0.25	0	19.3	0	0	-1.37	0	0	-23.7
Bolitoglossa porrasorum	CAUDATA	PLETHODONTIDAE	0	0	-62.5	1	1	11	0	0	-14.5
Bolitoglossa psephena	CAUDATA	PLETHODONTIDAE	0	0	-39	0	0	-3	0	0	-28
Bolitoglossa pygmaea	CAUDATA	PLETHODONTIDAE	0	0	7	0	0	8	0	0	-64
Bolitoglossa ramosi	CAUDATA	PLETHODONTIDAE	0.72	1	46	0	0	1.87	0	0	-51.3
Bolitoglossa riletti	CAUDATA	PLETHODONTIDAE	0	0	4	0	0	-2.5	0	0	-31
Bolitoglossa robinsoni	CAUDATA	PLETHODONTIDAE	0	0	7	0	0	7.99	0	0	-64
Bolitoglossa robusta	CAUDATA	PLETHODONTIDAE	0.21	0	5.7	0.21	0	5.81	0	0	-55.3
Bolitoglossa rostrata	CAUDATA	PLETHODONTIDAE	0	0	-28.7	0	0	-4.91	0	0	-24.5
Bolitoglossa rufescens	CAUDATA	PLETHODONTIDAE	0.01	0	-1.3	0	0	-2.82	0	0	-24.5
Bolitoglossa salvinii	CAUDATA	PLETHODONTIDAE	0	0	-45	0	0	-1.53	0	0	-18.8
Bolitoglossa savagei	CAUDATA	PLETHODONTIDAE	0.09	0	23.2	0.07	0	7.45	0	0	-42.4
Bolitoglossa schizodactyla	CAUDATA	PLETHODONTIDAE	0.78	1	39.7	0.61	1	8.48	0	0	-62.7
Bolitoglossa silverstonei	CAUDATA	PLETHODONTIDAE	1	1	35	0	0	4	0	0	-43
Bolitoglossa sima	CAUDATA	PLETHODONTIDAE	0.99	1	78.1	0	0	-4.83	0	0	-59.7
Bolitoglossa sombra	CAUDATA	PLETHODONTIDAE	0.28	0	7	0	0	7.5	0	0	-64
Bolitoglossa sooyorum	CAUDATA	PLETHODONTIDAE	0	0	5	0	0	5.62	0	0	-53
Bolitoglossa splendida	CAUDATA	PLETHODONTIDAE	0	0	11	1	1	10	0	0	-64
Bolitoglossa striatula	CAUDATA	PLETHODONTIDAE	0.05	0	-29.5	0.25	0	0.95	0.08	0	-22.7
Bolitoglossa stuarti	CAUDATA	PLETHODONTIDAE	0	0	-26.9	0	0	-4.72	0	0	-26.9
Bolitoglossa subpalmata	CAUDATA	PLETHODONTIDAE	0	0	-12.1	0	0	-0.5	0	0	-43.9
Bolitoglossa suchitanensis	CAUDATA	PLETHODONTIDAE	0	0	-56	0	0	-2	0	0	-23
Bolitoglossa synoria	CAUDATA	PLETHODONTIDAE	0	0	-61.8	0	0	2	0	0	-24.5
Bolitoglossa tamaense	CAUDATA	PLETHODONTIDAE	1	1	62	1	1	20.87	0	0	-61
Bolitoglossa tatamae	CAUDATA	PLETHODONTIDAE	0.74	1	32.5	0	0	1.5	0	0	-42
Bolitoglossa taylori	CAUDATA	PLETHODONTIDAE	0	0	25.7	0	0	7	0	0	-37.3
Bolitoglossa tenebrosa	CAUDATA	PLETHODONTIDAE	0	0	-64.8	0	0	-1.8	0	0	-13.2
Bolitoglossa tica	CAUDATA	PLETHODONTIDAE	0	0	-4.8	0.26	0	6.54	0	0	-47.1
Bolitoglossa tzultacaj	CAUDATA	PLETHODONTIDAE	0	0	-68	0	0	0.47	0	0	-14
Bolitoglossa vallecula	CAUDATA	PLETHODONTIDAE	1	1	59.4	0	0	2.18	0	0	-43.7
Bolitoglossa veracrucis	CAUDATA	PLETHODONTIDAE	0	0	6.1	0	0	-1.76	0	0	-27.4
Bolitoglossa walkeri	CAUDATA	PLETHODONTIDAE	0.74	1	35.3	0.05	0	3.52	0	0	-40.6
Bolitoglossa xibalba	CAUDATA	PLETHODONTIDAE	0	0	-33.9	0	0	-3.78	0	0	-24.2
Bolitoglossa yariguiensis	CAUDATA	PLETHODONTIDAE	0.76	1	38.1	0.3	0	7.6	0	0	-36.8
Bolitoglossa yucatana	CAUDATA	PLETHODONTIDAE	0.23	0	14.3	0	0	-0.5	0	0	-32.9
Bolitoglossa zacapensis	CAUDATA	PLETHODONTIDAE	0	0	-68	0	0	0.42	0	0	-14
Bolitoglossa zapoteca	CAUDATA	PLETHODONTIDAE	0	0	7.4	0	0	3.73	0	0	-30
Bombina bombina	ANURA	BOMBINATORIDAE	0.37	0	26.2	0.29	0	5.58	0	0	-23.9
Bombina fortinuptialis	ANURA	BOMBINATORIDAE	0	0	5.3	0	0	-5.35	0	0	-35.5
Bombina lichuanensis	ANURA	BOMBINATORIDAE	0	0	22.8	0.05	0	0.89	0	0	-35.9
Bombina maxima	ANURA	BOMBINATORIDAE	0.02	0	17.1	0.69	1	11.39	0	0	-24.5
Bombina microdeladigitora	ANURA	BOMBINATORIDAE	0.1	0	22.4	0.06	0	3.53	0	0	-21.4
Bombina orientalis	ANURA	BOMBINATORIDAE	0.05	0	18.1	0.03	0	0.28	0	0	-21.3
Bombina pachypus	ANURA	BOMBINATORIDAE	0.13	0	24.7	0.69	1	11.1	0	0	-25.5
Bombina variegata	ANURA	BOMBINATORIDAE	0.45	0	30.9	0.4	0	6.46	0	0	-27
Boophis albilabris	ANURA	MANTELLIDAE	0.93	1	45.8	0.44	0	6.92	0	0	-18.6
Boophis albipunctatus	ANURA	MANTELLIDAE	0.84	1	45	0.59	1	9.85	0	0	-13.2
Boophis andohahela	ANURA	MANTELLIDAE	0.76	1	48.1	0.08	0	1.75	0	0	-11
Boophis andrangoloaka	ANURA	MANTELLIDAE	1	1	44.6	1	1	18	0	0	-21.3
Boophis andreonei	ANURA	MANTELLIDAE	0.83	1	36.8	0	0	-0.55	0	0	-32.2
Boophis anjanaharibeensis	ANURA	MANTELLIDAE	1	1	47.2	0	0	-3.52	0	0	-23.4
Boophis ankarafensis	ANURA	MANTELLIDAE	0	0	28	0	0	8	0	0	-24
Boophis ankaratra	ANURA	MANTELLIDAE	1	1	59.3	0.91	1	13.93	0	0	-16.6
Boophis arcanus	ANURA	MANTELLIDAE	1	1	58.1	1	1	10.6	0	0	-12
Boophis axelmeyeri	ANURA	MANTELLIDAE	0.98	1	46.8	0	0	-2.25	0	0	-30.6
Boophis baetkei	ANURA	MANTELLIDAE	1	1	32	0	0	3.79	0	0	-51
Boophis blommersae	ANURA	MANTELLIDAE	0.94	1	37.1	0	0	-0.32	0	0	-36.5
Boophis boehmei	ANURA	MANTELLIDAE	0.92	1	48.1	0.57	1	9.56	0	0	-12.4
Boophis boppa	ANURA	MANTELLIDAE	1	1	49.3	1	1	11.13	0	0	-3.3
Boophis bottae	ANURA	MANTELLIDAE	0.85	1	41.8	1	1	15.99	0	0	-14
Boophis brachychir	ANURA	MANTELLIDAE	0.92	1	47.4	0.1	0	-0.22	0	0	-29.3
Boophis burgeri	ANURA	MANTELLIDAE	1	1	42	1	1	17.65	0	0	-10
Boophis calcaratus	ANURA	MANTELLIDAE	0.92	1	52.6	0.95	1	15.16	0	0	-20.9
Boophis doulioti	ANURA	MANTELLIDAE	0.82	1	45.8	0.36	0	-2.33	0	0	-28.6
Boophis elenae	ANURA	MANTELLIDAE	1	1	48.3	0.78	1	11.28	0	0	-5.2
Boophis englaenderi	ANURA	MANTELLIDAE	0.99	1	51.4	0.09	0	-1.63	0	0	-27.5
Boophis entingae	ANURA	MANTELLIDAE	0.92	1	38.2	0.1	0	1.58	0	0	-36.9
Boophis erythrodactylus	ANURA	MANTELLIDAE	1	1	47.3	0.97	1	15.2	0	0	-12
Boophis fayi	ANURA	MANTELLIDAE	1	1	50	0.62	1	9.25	0	0	-22.9
Boophis feonnyala	ANURA	MANTELLIDAE	1	1	44	1	1	15.85	0	0	-12.3
Boophis goudotii	ANURA	MANTELLIDAE	0.98	1	48.4	0.98	1	16.17	0	0	-17.6
Boophis guibei	ANURA	MANTELLIDAE	0.99	1	46.4	0.96	1	14.12	0	0	-11.2
Boophis haematopus	ANURA	MANTELLIDAE	0.99	1	43.1	0	0	0.42	0	0	-16.9
Boophis haingana	ANURA	MANTELLIDAE	1	1	46.2	0	0	1	0	0	-16
Boophis idae	ANURA	MANTELLIDAE	0.99	1	50.8	0.73	1	12.02	0	0	-11
Boophis jaegeri	ANURA	MANTELLIDAE	0.11	0	24.7	0	0	8	0	0	-46.3
Boophis laurenti	ANURA	MANTELLIDAE	1	1	79	0	0	-5	0	0	-16
Boophis liami	ANURA	MANTELLIDAE	1	1	42	1	1	16.95	0	0	-10
Boophis lichenoides	ANURA	MANTELLIDAE	0.92	1	46.9	0.55	1	9.18	0	0	-16
Boophis lilianae	ANURA	MANTELLIDAE	1	1	58	1	1	10	0	0	-5
Boophis luciae	ANURA	MANTELLIDAE	1	1	47.6	0.43	0	5.11	0	0	-11.3
Boophis luteus	ANURA	MANTELLIDAE	0.9	1	44.1	0.74	1	11.85	0	0	-13.9
Boophis madagascariensis	ANURA	MANTELLIDAE	0.94	1	46.3	0.75	1	12.74	0	0	-16.3
Boophis majori	ANURA	MANTELLIDAE	1	1	57.2	0.4	0	5.12	0	0	-7.9
Boophis mandraka	ANURA	MANTELLIDAE	1	1	39	1	1	18	0	0	-12
Boophis marojezensis	ANURA	MANTELLIDAE	0.97	1	46.6	0.64	1	9.92	0	0	-18.9
Boophis miadana	ANURA	MANTELLIDAE	1	1	46.2	0	0	1	0	0	-16
Boophis microtympanum	ANURA	MANTELLIDAE	1	1	56.9	0.8	1	11.88	0	0	-13.7
Boophis miniatus	ANURA	MANTELLIDAE	0.76	1	48.1	0.08	0	1.75	0	0	-11
Boophis narinsi	ANURA	MANTELLIDAE	1	1	51.3	1	1	10.67	0	0	-3.7
Boophis nauticus	ANURA	MANTELLIDAE	0.66	1	52	0.66	1	13	0	0	-36.3
Boophis obscurus	ANURA	MANTELLIDAE	1	1	61.7	0.25	0	-3.19	0	0	-12.2
Boophis occidentalis	ANURA	MANTELLIDAE	0.82	1	37.8	0	0	-4	0	0	-31.6
Boophis opisthodon	ANURA	MANTELLIDAE	0.97	1	52.3	0.5	0	7.89	0	0	-22.7
Boophis pauliani	ANURA	MANTELLIDAE	0.93	1	50.4	0.4	0	6.05	0	0	-12.2
Boophis periegetes	ANURA	MANTELLIDAE	0.77	1	47.7	0.07	0	1.57	0	0	-10.7
Boophis picturatus	ANURA	MANTELLIDAE	0.89	1	47	0.52	1	8.83	0	0	-10
Boophis piperatus	ANURA	MANTELLIDAE	1	1	51.3	1	1	10.67	0	0	-3.7
Boophis popi	ANURA	MANTELLIDAE	1	1	59.2	0.72	1	10.17	0	0	-12.5
Boophis praedictus	ANURA	MANTELLIDAE	0.99	1	50.8	0.04	0	-1.76	0	0	-29.1
Boophis pyrrhus	ANURA	MANTELLIDAE	0.91	1	41.9	1	1	16.33	0	0	-14.6
Boophis quasiboehmei	ANURA	MANTELLIDAE	0.91	1	50.2	0.16	0	3.56	0	0	-10
Boophis rappiodes	ANURA	MANTELLIDAE	0.9	1	46.4	0.48	0	8.25	0	0	-10.9
Boophis reticulatus	ANURA	MANTELLIDAE	0.91	1	44	0.61	1	10.37	0	0	-16
Boophis rhodoscelis	ANURA	MANTELLIDAE	0.94	1	43.2	0.99	1	16.55	0	0	-12.7
Boophis roseipalmatus	ANURA	MANTELLIDAE	0.99	1	45.6	0.01	0	-2.19	0	0	-35.3
Boophis rufioculis	ANURA	MANTELLIDAE	0.96	1	44.3	1	1	16.43	0	0	-11.9
Boophis sambirano	ANURA	MANTELLIDAE	0.98	1	37	0	0	0.33	0	0	-34
Boophis sandrae	ANURA	MANTELLIDAE	1	1	48	1	1	11	0	0	-3
Boophis schuboeae	ANURA	MANTELLIDAE	1	1	51.3	1	1	10.67	0	0	-3.7
Boophis septentrionalis	ANURA	MANTELLIDAE	0.96	1	44.9	0	0	-2.13	0	0	-29.3
Boophis sibilans	ANURA	MANTELLIDAE	0.89	1	45.4	0.51	1	8.27	0	0	-18.6
Boophis solomaso	ANURA	MANTELLIDAE	1	1	41.1	1	1	17.78	0	0	-18.7
Boophis spinophis	ANURA	MANTELLIDAE	1	1	51.3	1	1	10.67	0	0	-3.7
Boophis tampoka	ANURA	MANTELLIDAE	1	1	83.9	0	0	4	0	0	-39
Boophis tasymena	ANURA	MANTELLIDAE	0.93	1	46.5	0.59	1	10.09	0	0	-13.4
Boophis tephraeomystax	ANURA	MANTELLIDAE	0.93	1	47.7	0.61	1	9.94	0	0	-24.3
Boophis tsilomaro	ANURA	MANTELLIDAE	0	0	26	0	0	8	0	0	-43
Boophis ulftunni	ANURA	MANTELLIDAE	1	1	48.8	0	0	-3.44	0	0	-25.6
Boophis viridis	ANURA	MANTELLIDAE	0.93	1	47.5	0.61	1	9.92	0	0	-14.9
Boophis vittatus	ANURA	MANTELLIDAE	0.96	1	44.2	0	0	-1.94	0	0	-28
Boophis williamsi	ANURA	MANTELLIDAE	1	1	48	1	1	17	0	0	-13
Boophis xerophilus	ANURA	MANTELLIDAE	0.4	0	26.9	0.01	0	-15.48	0	0	-18.7
Boulengerula boulengeri	GYMNOPHIONA	HERPELIDAE	0.36	0	23.5	0.12	0	6.2	0	0	-26.3
Boulengerula changamwensis	GYMNOPHIONA	HERPELIDAE	0.07	0	28.9	0	0	2.38	0	0	-28.4
Boulengerula denhardti	GYMNOPHIONA	HERPELIDAE							0	0	0
Boulengerula fischeri	GYMNOPHIONA	HERPELIDAE	0	0	22	1	1	9	0	0	-13
Boulengerula niedeni	GYMNOPHIONA	HERPELIDAE	0	0	24	0	0	3.98	0	0	-19
Boulengerula spawlsi	GYMNOPHIONA	HERPELIDAE	1	1	67	0	0	-1	0	0	-57
Boulengerula taitana	GYMNOPHIONA	HERPELIDAE	0.06	0	33.3	0	0	0	0	0	-23.7
Boulengerula uluguruensis	GYMNOPHIONA	HERPELIDAE	0	0	6.5	0	0	5.12	0	0	-30.1
Brachycephalus alipioi	ANURA	BRACHYCEPHALIDAE	1	1	47.5	1	1	21	0	0	-28.5
Brachycephalus brunneus	ANURA	BRACHYCEPHALIDAE	0	0	0	0	0	3	0	0	-23
Brachycephalus didactylus	ANURA	BRACHYCEPHALIDAE	0.71	1	36.6	0.13	0	0.67	0	0	-16.6
Brachycephalus ephippium	ANURA	BRACHYCEPHALIDAE	0.59	1	33.9	0.53	1	9.3	0	0	-20.7
Brachycephalus ferruginus	ANURA	BRACHYCEPHALIDAE	0	0	4.7	0	0	3	0	0	-24.7
Brachycephalus hermogenesi	ANURA	BRACHYCEPHALIDAE	0.89	1	40.8	0	0	0.66	0	0	-26.5
Brachycephalus izecksohni	ANURA	BRACHYCEPHALIDAE	0	0	14.9	0	0	0	0	0	-14.4
Brachycephalus nodoterga	ANURA	BRACHYCEPHALIDAE	0	0	23	0	0	-0.03	0	0	-29
Brachycephalus pernix	ANURA	BRACHYCEPHALIDAE	0	0	14	0	0	3	0	0	-28
Brachycephalus pombali	ANURA	BRACHYCEPHALIDAE	0	0	14	0	0	3	0	0	-28
Brachycephalus vertebralis	ANURA	BRACHYCEPHALIDAE	1	1	53.3	0	0	-2.67	0	0	-21.2
Bradytriton silus	CAUDATA	PLETHODONTIDAE	0	0	-28	0	0	-4	0	0	-23
Brasilotyphlus braziliensis	GYMNOPHIONA	SIPHONOPIDAE	1	1	69.8	0.29	0	3.72	0	0	-58.3
Breviceps acutirostris	ANURA	BREVICIPITIDAE	0	0	14.7	1	1	34.61	0	0	-27.7
Breviceps adspersus	ANURA	BREVICIPITIDAE	0.09	0	13.2	0.21	0	-0.46	0.05	0	-16
Breviceps bagginsi	ANURA	BREVICIPITIDAE	0.37	0	18.9	0.13	0	-1.65	0	0	-8.2
Breviceps branchi	ANURA	BREVICIPITIDAE	0	0	21	1	1	42	1	1	0
Breviceps fichus	ANURA	BREVICIPITIDAE	0.58	1	30	0	0	4.26	0	0	-51.5
Breviceps fuscus	ANURA	BREVICIPITIDAE	0	0	10.2	0.97	1	23.73	0	0	-21.4
Breviceps gibbosus	ANURA	BREVICIPITIDAE	0	0	7.3	1	1	36.88	0	0	-17.3
Breviceps macrops	ANURA	BREVICIPITIDAE	0	0	16.3	0.95	1	39.08	0.42	0	0.5
Breviceps montanus	ANURA	BREVICIPITIDAE	0	0	15	1	1	33.37	0	0	-25.8
Breviceps mossambicus	ANURA	BREVICIPITIDAE	0.27	0	18.4	0.13	0	2.04	0	0	-26.8
Breviceps namaquensis	ANURA	BREVICIPITIDAE	0	0	13.4	0.99	1	40.49	0.09	0	-10.1
Breviceps poweri	ANURA	BREVICIPITIDAE	0.53	1	35	0	0	-6.83	0	0	-41.9
Breviceps rosei	ANURA	BREVICIPITIDAE	0	0	9.1	0.97	1	41.43	0.05	0	-21.4
Breviceps sopranus	ANURA	BREVICIPITIDAE	0.1	0	23.2	0	0	-0.14	0	0	-25.9
Breviceps sylvestris	ANURA	BREVICIPITIDAE	0	0	14.6	0.98	1	16.84	0	0	-19.2
Breviceps verrucosus	ANURA	BREVICIPITIDAE	0.34	0	25	0.31	0	0.75	0.07	0	-8
Bromeliohyla bromeliacia	ANURA	HYLIDAE	0	0	-48	0.06	0	-0.23	0	0	-18.7
Bromeliohyla dendroscarta	ANURA	HYLIDAE	0	0	16.1	0	0	0.11	0	0	-26.8
Bromeliohyla melacaena	ANURA	HYLIDAE	0	0	-52	0.51	1	8.03	0	0	-18
Bryophryne abramalagae	ANURA	CRAUGASTORIDAE	0	0	17	0	0	-14	0	0	-32
Bryophryne bakersfield	ANURA	CRAUGASTORIDAE	0	0	16	0	0	-7.75	0	0	-21
Bryophryne bustamantei	ANURA	CRAUGASTORIDAE	0	0	17	0	0	-13.69	0	0	-32
Bryophryne cophites	ANURA	CRAUGASTORIDAE	0	0	8.1	0	0	-16	0	0	-23.8
Bryophryne flammiventris	ANURA	CRAUGASTORIDAE	0	0	4	0	0	-15	0	0	-22
Bryophryne gymnotis	ANURA	CRAUGASTORIDAE	0	0	17	0	0	-14	0	0	-32
Bryophryne hanssaueri	ANURA	CRAUGASTORIDAE	0	0	18	0	0	-16	0	0	-31
Bryophryne nubilosus	ANURA	CRAUGASTORIDAE	0	0	13	0	0	-16	0	0	-27.3
Bryophryne phuyuhampatu	ANURA	CRAUGASTORIDAE	0	0	25	0	0	-10	0	0	-36
Bryophryne zonalis	ANURA	CRAUGASTORIDAE	0	0	25	0	0	-14	0	0	-36
Buergeria buergeri	ANURA	RHACOPHORIDAE	0.02	0	15.4	0	0	-5.39	0	0	-35.7
Buergeria choui	ANURA	RHACOPHORIDAE	0.16	0	20.4	0	0	-6.65	0	0	-29.9
Buergeria japonica	ANURA	RHACOPHORIDAE	0.09	0	24.1	0	0	-4.42	0	0	-30.4
Buergeria otai	ANURA	RHACOPHORIDAE	0	0	16.8	0	0	-10.69	0	0	-30.9
Buergeria oxycephala	ANURA	RHACOPHORIDAE	0	0	10.2	0	0	-5.9	0	0	-33.2
Buergeria robusta	ANURA	RHACOPHORIDAE	0.05	0	16.2	0	0	-9.27	0	0	-29.4
Bufo ailaoanus	ANURA	BUFONIDAE	0.26	0	24.1	0	0	4.58	0	0	-15.4
Bufo aspinius	ANURA	BUFONIDAE	0	0	29	0	0	3.55	0	0	-37.7
Bufo bankorensis	ANURA	BUFONIDAE	0.06	0	16.6	0	0	-9.09	0	0	-29.7
Bufo bufo	ANURA	BUFONIDAE	0.16	0	14.3	0.23	0	2.06	0.04	0	-19.9
Bufo cryptotympanicus	ANURA	BUFONIDAE	0	0	10	0	0	0.01	0	0	-34.2
Bufo eichwaldi	ANURA	BUFONIDAE	0.28	0	20.1	0.6	1	10.16	0.01	0	-18.6
Bufo gargarizans	ANURA	BUFONIDAE	0.05	0	14.9	0.15	0	1.48	0	0	-25.2
Bufo japonicus	ANURA	BUFONIDAE	0.02	0	15.4	0	0	-5.63	0	0	-35.3
Bufo luchunnicus	ANURA	BUFONIDAE	0	0	17	0	0	2.49	0	0	-11
Bufo menglianus	ANURA	BUFONIDAE	0	0	12	0	0	0	0	0	-10
Bufo pageoti	ANURA	BUFONIDAE	0.09	0	6	0.17	0	3.17	0.01	0	-20.8
Bufo stejnegeri	ANURA	BUFONIDAE	0	0	13.9	0.04	0	3.66	0	0	-26.5
Bufo torrenticola	ANURA	BUFONIDAE	0.03	0	19.1	0	0	-5.04	0	0	-45.9
Bufo tuberculatus	ANURA	BUFONIDAE	0.23	0	27.6	0.78	1	9.44	0	0	-24.5
Bufo tuberospinius	ANURA	BUFONIDAE	0	0	17	0	0	6.95	0	0	-29
Bufo verrucosissimus	ANURA	BUFONIDAE	0.22	0	24.6	0.24	0	2.33	0	0	-25.1
Bufoides meghalayanus	ANURA	BUFONIDAE	0	0	-12.2	0.14	0	8.1	0	0	-33.9
Bufotes balearicus	ANURA	BUFONIDAE	0.17	0	25	0.53	1	7.99	0	0	-27.4
Bufotes boulengeri	ANURA	BUFONIDAE	0.07	0	13.7	0.85	1	17.47	0.07	0	-20.3
Bufotes latastii	ANURA	BUFONIDAE	0	0	2.5	0	0	-0.84	0	0	-21.7
Bufotes luristanicus	ANURA	BUFONIDAE	0.21	0	23.4	0.93	1	21.92	0	0	-37.7
Bufotes oblongus	ANURA	BUFONIDAE	0.08	0	15.4	0.86	1	13.78	0.42	0	-5.5
Bufotes pseudoraddei	ANURA	BUFONIDAE	0	0	-7.4	0	0	-2.94	0.25	0	-11.3
Bufotes siculus	ANURA	BUFONIDAE	0	0	5.4	0.09	0	5.48	0	0	-11.8
Bufotes surdus	ANURA	BUFONIDAE	0.1	0	19.8	0.91	1	17.27	0.01	0	-24.7
Bufotes turanensis	ANURA	BUFONIDAE	0.07	0	14	0.77	1	11.2	0.19	0	-8.1
Bufotes variabilis	ANURA	BUFONIDAE	0.2	0	12.6	0.39	0	6.69	0.18	0	-19.1
Bufotes viridis	ANURA	BUFONIDAE	0.38	0	28.5	0.29	0	5.68	0	0	-24.9
Bufotes zamdaensis	ANURA	BUFONIDAE	0	0	17.5	0.67	1	23	0	0	-30.5
Bufotes zugmayeri	ANURA	BUFONIDAE	0	0	22	0.97	1	14	0	0	-21
Cacosternum aggestum	ANURA	PYXICEPHALIDAE	0	0	5.5	1	1	42.87	0	0	-15.5
Cacosternum australis	ANURA	PYXICEPHALIDAE	0	0	17.5	0.99	1	39.23	0	0	-29.4
Cacosternum boettgeri	ANURA	PYXICEPHALIDAE	0.09	0	13.8	0.43	0	6.59	0.11	0	-11.6
Cacosternum capense	ANURA	PYXICEPHALIDAE	0	0	7.6	1	1	41.59	0	0	-16.7
Cacosternum karooicum	ANURA	PYXICEPHALIDAE	0	0	13.9	1	1	31.51	0.06	0	-20.5
Cacosternum kinangopensis	ANURA	PYXICEPHALIDAE	0	0	-5	0	0	-10.72	0	0	-5
Cacosternum leleupi	ANURA	PYXICEPHALIDAE	1	1	46.1	0	0	-6.18	0	0	-41.8
Cacosternum namaquense	ANURA	PYXICEPHALIDAE	0	0	11.9	1	1	35.36	0.14	0	-7.2
Cacosternum nanogularum	ANURA	PYXICEPHALIDAE	0.13	0	23.3	0	0	-9.22	0	0	-15
Cacosternum nanum	ANURA	PYXICEPHALIDAE	0.19	0	20.4	0.5	1	7.84	0.05	0	-13.4
Cacosternum parvum	ANURA	PYXICEPHALIDAE	0.78	1	39.3	0.27	0	0	0.06	0	-14.2
Cacosternum platys	ANURA	PYXICEPHALIDAE	0	0	4	0.96	1	39	0	0	-26.3
Cacosternum plimptoni	ANURA	PYXICEPHALIDAE	0.03	0	12.3	0	0	-2.25	0	0	-30.3
Cacosternum poyntoni	ANURA	PYXICEPHALIDAE	0	0	31	0	0	-9.05	0	0	-6
Cacosternum rhythmum	ANURA	PYXICEPHALIDAE	0.67	1	34.4	0	0	-9.97	0.04	0	-10.1
Cacosternum striatum	ANURA	PYXICEPHALIDAE	0.3	0	23.9	0.01	0	-7.87	0.13	0	-7.3
Cacosternum thorini	ANURA	PYXICEPHALIDAE	0.93	1	33.7	1	1	11.97	0	0	-14
Caecilia abitaguae	GYMNOPHIONA	CAECILIIDAE	0.17	0	5.7	0	0	-17.4	0	0	-40.5
Caecilia antioquiaensis	GYMNOPHIONA	CAECILIIDAE	1	1	40	0	0	8	0	0	-40
Caecilia attenuata	GYMNOPHIONA	CAECILIIDAE	0	0	-29	0	0	-9	0	0	-28
Caecilia bokermanni	GYMNOPHIONA	CAECILIIDAE	0.31	0	11	0	0	-2.82	0	0	-65.6
Caecilia caribea	GYMNOPHIONA	CAECILIIDAE	1	1	55	0	0	0.86	0	0	-51.1
Caecilia corpulenta	GYMNOPHIONA	CAECILIIDAE	0.28	0	34.2	0	0	2.57	0	0	-41.1
Caecilia crassisquama	GYMNOPHIONA	CAECILIIDAE	0	0	16	0	0	-18	0	0	-51
Caecilia degenerata	GYMNOPHIONA	CAECILIIDAE	0.57	1	36.8	0.03	0	3.31	0	0	-36.8
Caecilia disossea	GYMNOPHIONA	CAECILIIDAE	0	0	-12.7	0	0	-12.93	0	0	-31.7
Caecilia dunni	GYMNOPHIONA	CAECILIIDAE	0.86	1	29.7	0	0	-12	0	0	-44
Caecilia flavopunctata	GYMNOPHIONA	CAECILIIDAE	1	1	42	1	1	23.75	0	0	-63
Caecilia gracilis	GYMNOPHIONA	CAECILIIDAE	0.54	1	27.2	0.09	0	-3.26	0	0	-59.6
Caecilia guntheri	GYMNOPHIONA	CAECILIIDAE	0.85	1	52.1	0.07	0	-1.3	0	0	-48.7
Caecilia inca	GYMNOPHIONA	CAECILIIDAE	0	0	28	0	0	8	0	0	-46
Caecilia isthmica	GYMNOPHIONA	CAECILIIDAE	0	0	3.6	0.5	1	5.88	0	0	-33.1
Caecilia leucocephala	GYMNOPHIONA	CAECILIIDAE	0.67	1	45.5	0	0	1.25	0	0	-50
Caecilia marcusi	GYMNOPHIONA	CAECILIIDAE	0.04	0	-1.5	0.01	0	-2.07	0.49	0	-1.1
Caecilia nigricans	GYMNOPHIONA	CAECILIIDAE	0.73	1	49.2	0.01	0	-0.05	0	0	-49.9
Caecilia occidentalis	GYMNOPHIONA	CAECILIIDAE	0.93	1	53.3	0	0	5	0	0	-45.1
Caecilia orientalis	GYMNOPHIONA	CAECILIIDAE	0.23	0	3.6	0	0	-5.38	0	0	-29.3
Caecilia pachynema	GYMNOPHIONA	CAECILIIDAE	1	1	59.6	0	0	-4.14	0	0	-42.8
Caecilia perdita	GYMNOPHIONA	CAECILIIDAE	0.7	1	40.6	0	0	3.2	0	0	-44.8
Caecilia pressula	GYMNOPHIONA	CAECILIIDAE	1	1	50	0	0	-4.01	0	0	-70
Caecilia subdermalis	GYMNOPHIONA	CAECILIIDAE	0.89	1	48.9	0.26	0	4.58	0	0	-47.7
Caecilia subnigricans	GYMNOPHIONA	CAECILIIDAE	0.53	1	32.6	0.59	1	9.95	0	0	-45.3
Caecilia tentaculata	GYMNOPHIONA	CAECILIIDAE	0.81	1	47.2	0.27	0	0.95	0	0	-55.8
Caecilia tenuissima	GYMNOPHIONA	CAECILIIDAE	1	1	67	0	0	-14.5	0	0	-48.5
Caecilia thompsoni	GYMNOPHIONA	CAECILIIDAE	0.63	1	40.4	0.13	0	3.75	0	0	-46.5
Caecilia volcani	GYMNOPHIONA	CAECILIIDAE	0.26	0	27.5	0.78	1	8.83	0	0	-55.8
Callimedusa atelopoides	ANURA	PHYLLOMEDUSIDAE	0.6	1	30.1	0.1	0	1.26	0	0	-46
Callimedusa baltea	ANURA	PHYLLOMEDUSIDAE	0	0	-4	1	1	20.39	0	0	-29
Callimedusa duellmani	ANURA	PHYLLOMEDUSIDAE	0	0	9.3	0	0	-10	0	0	-40.3
Callimedusa ecuatoriana	ANURA	PHYLLOMEDUSIDAE	0.01	0	18.8	0	0	-11.75	0	0	-40.9
Callimedusa perinesos	ANURA	PHYLLOMEDUSIDAE	0.54	1	31.6	0.74	1	6.2	0	0	-60
Callimedusa tomopterna	ANURA	PHYLLOMEDUSIDAE	0.75	1	43.7	0.27	0	2.1	0.01	0	-51.1
Callixalus pictus	ANURA	HYPEROLIIDAE	0.72	1	41	0.92	1	9	0	0	-27.1
Callulina dawida	ANURA	BREVICIPITIDAE	0	0	27.5	0	0	-2	0	0	-23.5
Callulina hanseni	ANURA	BREVICIPITIDAE	0	0	5	0	0	5.76	0	0	-28
Callulina kanga	ANURA	BREVICIPITIDAE	0	0	5	0	0	6.85	0	0	-28
Callulina kisiwamsitu	ANURA	BREVICIPITIDAE	0.29	0	25	0	0	5	0	0	-26
Callulina kreffti	ANURA	BREVICIPITIDAE	0.13	0	18	0.16	0	6.07	0	0	-40.7
Callulina laphami	ANURA	BREVICIPITIDAE	1	1	34	0	0	3	0	0	-37
Callulina meteora	ANURA	BREVICIPITIDAE	0	0	5	0	0	5.06	0	0	-28
Callulina shengena	ANURA	BREVICIPITIDAE	1	1	32.2	0	0	4	0	0	-26.8
Callulina stanleyi	ANURA	BREVICIPITIDAE	1	1	32	0	0	3.99	0	0	-27
Callulops argus	ANURA	MICROHYLIDAE	1	1	56	0	0	-6	0	0	-57
Callulops biakensis	ANURA	MICROHYLIDAE	0.9	1	42	0	0	3	0	0	-74
Callulops bicolor	ANURA	MICROHYLIDAE	0.1	0	15.9	0	0	-7.01	0	0	-37.7
Callulops boettgeri	ANURA	MICROHYLIDAE	0.52	1	31.5	0	0	-1	0	0	-58.5
Callulops comptus	ANURA	MICROHYLIDAE	1	1	57.7	0	0	-9.21	0	0	-26.7
Callulops doriae	ANURA	MICROHYLIDAE	0.58	1	48	0	0	-8.44	0	0	-43.2
Callulops dubius	ANURA	MICROHYLIDAE	0.09	0	8.6	0	0	-1.5	0	0	-45.7
Callulops eremnosphax	ANURA	MICROHYLIDAE	1	1	76.5	0	0	-6.53	0	0	-51.8
Callulops fojaensis	ANURA	MICROHYLIDAE	1	1	33	0	0	-11	0	0	-63
Callulops fuscus	ANURA	MICROHYLIDAE	0	0	0.6	0	0	-5.55	0	0	-56.8
Callulops glandulosus	ANURA	MICROHYLIDAE	1	1	36.8	0	0	-13.91	0	0	-20
Callulops humicola	ANURA	MICROHYLIDAE	1	1	68.8	0	0	-12.17	0	0	-31.6
Callulops kopsteini	ANURA	MICROHYLIDAE	0.81	1	48	0	0	-6.8	0	0	-54.4
Callulops marmoratus	ANURA	MICROHYLIDAE	1	1	102.1	0	0	-9.85	0	0	-52.1
Callulops mediodiscus	ANURA	MICROHYLIDAE	0.5	0	31.5	0	0	-16	0	0	-27.5
Callulops microtis	ANURA	MICROHYLIDAE	1	1	63.9	0	0	-16.93	0	0	-54.9
Callulops neuhaussi	ANURA	MICROHYLIDAE	1	1	41	0	0	-18	0	0	-50
Callulops omnistriatus	ANURA	MICROHYLIDAE	0.07	0	13.5	0	0	-14.31	0	0	-21
Callulops personatus	ANURA	MICROHYLIDAE	0.4	0	23.6	0	0	-11.37	0	0	-49.4
Callulops robustus	ANURA	MICROHYLIDAE	0.49	0	24.8	0.01	0	-9.68	0	0	-39.5
Callulops sagittatus	ANURA	MICROHYLIDAE	0	0	24	0	0	-14	0	0	-51
Callulops stellatus	ANURA	MICROHYLIDAE	0.5	1	25.4	0	0	-10	0	0	-43
Callulops stictogaster	ANURA	MICROHYLIDAE	1	1	63.1	0	0	-11.08	0	0	-44.6
Callulops taxispilotus	ANURA	MICROHYLIDAE	0.88	1	73.2	0	0	-7.43	0	0	-48.2
Callulops valvifer	ANURA	MICROHYLIDAE	0.98	1	36.7	0	0	-24.84	0	0	-50.9
Callulops wilhelmanus	ANURA	MICROHYLIDAE	1	1	56	0	0	-9.22	0	0	-28.8
Callulops wondiwoiensis	ANURA	MICROHYLIDAE	1	1	42	0	0	-10	0	0	-53
Callulops yapenensis	ANURA	MICROHYLIDAE	1	1	57	0	0	3	0	0	-52
Calotriton arnoldi	CAUDATA	SALAMANDRIDAE	0	0	20	0	0	7	0	0	-13
Calotriton asper	CAUDATA	SALAMANDRIDAE	0	0	12.6	0.16	0	5.23	0	0	-12.9
Calyptocephalella gayi	ANURA	CALYPTOCEPHALELLIDAE	0	0	0.2	0.92	1	14.76	0.72	1	5.5
Capensibufo deceptus	ANURA	BUFONIDAE	0	0	9.2	1	1	30.6	0	0	-25.6
Capensibufo magistratus	ANURA	BUFONIDAE	0	0	12.4	1	1	37.38	0	0	-26.5
Capensibufo rosei	ANURA	BUFONIDAE	0	0	7	0.98	1	39	0	0	-27.7
Capensibufo selenophos	ANURA	BUFONIDAE	0	0	16	1	1	42.26	0	0	-37
Capensibufo tradouwi	ANURA	BUFONIDAE	0	0	14.8	1	1	26.94	0	0	-23.8
Cardioglossa alsco	ANURA	ARTHROLEPTIDAE	1	1	65.7	0	0	5.86	0	0	-40
Cardioglossa annulata	ANURA	ARTHROLEPTIDAE	1	1	71.2	0	0	-6	0	0	-68
Cardioglossa congolia	ANURA	ARTHROLEPTIDAE	0.03	0	18	0	0	-8.5	0	0	-54.5
Cardioglossa cyaneospila	ANURA	ARTHROLEPTIDAE	0.28	0	17.8	0.35	0	4.06	0	0	-29.3
Cardioglossa elegans	ANURA	ARTHROLEPTIDAE	1	1	71	0	0	-0.59	0	0	-69.9
Cardioglossa escalerae	ANURA	ARTHROLEPTIDAE	0.51	1	48.5	0.01	0	-6.56	0	0	-43.7
Cardioglossa gracilis	ANURA	ARTHROLEPTIDAE	0.68	1	58.6	0.01	0	-2.96	0	0	-61.3
Cardioglossa gratiosa	ANURA	ARTHROLEPTIDAE	0.49	0	50.1	0.02	0	-4.58	0	0	-59.6
Cardioglossa inornata	ANURA	ARTHROLEPTIDAE	1	1	43	1	1	9	0	0	-26
Cardioglossa leucomystax	ANURA	ARTHROLEPTIDAE	0.62	1	52.4	0.01	0	-5.59	0	0	-56.1
Cardioglossa manengouba	ANURA	ARTHROLEPTIDAE	1	1	55	0	0	-5	0	0	-46
Cardioglossa melanogaster	ANURA	ARTHROLEPTIDAE	1	1	59.4	0	0	-5.89	0	0	-50.5
Cardioglossa nigromaculata	ANURA	ARTHROLEPTIDAE	1	1	54.9	0	0	-1.08	0	0	-63.1
Cardioglossa occidentalis	ANURA	ARTHROLEPTIDAE	0.16	0	18.2	0	0	-17.68	0	0	-37.7
Cardioglossa oreas	ANURA	ARTHROLEPTIDAE	1	1	67.8	0	0	-1.73	0	0	-40.9
Cardioglossa pulchra	ANURA	ARTHROLEPTIDAE	1	1	68.8	0	0	2.1	0	0	-43.8
Cardioglossa schioetzi	ANURA	ARTHROLEPTIDAE	1	1	58.1	0	0	-11.6	0	0	-51.4
Cardioglossa trifasciata	ANURA	ARTHROLEPTIDAE	1	1	55	0	0	-5	0	0	-46
Cardioglossa venusta	ANURA	ARTHROLEPTIDAE	1	1	67.4	0	0	1.6	0	0	-51.2
Celsiella revocata	ANURA	CENTROLENIDAE	1	1	67.7	0.24	0	12	0	0	-59
Celsiella vozmedianoi	ANURA	CENTROLENIDAE	1	1	60	1	1	13	0	0	-69
Centrolene acanthidiocephalum	ANURA	CENTROLENIDAE	1	1	41	0	0	4	0	0	-33
Centrolene altitudinalis	ANURA	CENTROLENIDAE	1	1	70.1	1	1	12.02	0	0	-55.5
Centrolene antioquiense	ANURA	CENTROLENIDAE	1	1	63.1	0	0	2.7	0	0	-50.6
Centrolene azulae	ANURA	CENTROLENIDAE	0	0	31	0	0	8	0	0	-47
Centrolene bacatum	ANURA	CENTROLENIDAE	0.29	0	4.7	0.27	0	-0.66	0	0	-37.5
Centrolene ballux	ANURA	CENTROLENIDAE	1	1	64	0	0	-8	0	0	-58
Centrolene buckleyi	ANURA	CENTROLENIDAE	0.74	1	45.9	0.16	0	-3.11	0	0	-41
Centrolene condor	ANURA	CENTROLENIDAE	0	0	-18.1	0	0	-16	0	0	-17.2
Centrolene daidalea	ANURA	CENTROLENIDAE	0.96	1	43.6	0.18	0	4.7	0	0	-38
Centrolene geckoideum	ANURA	CENTROLENIDAE	0.63	1	32.7	0	0	2.32	0	0	-45.9
Centrolene gemmatum	ANURA	CENTROLENIDAE	1	1	68	0	0	-8	0	0	-46
Centrolene guanacarum	ANURA	CENTROLENIDAE	1	1	70	0.43	0	8.43	0	0	-52
Centrolene heloderma	ANURA	CENTROLENIDAE	0.52	1	32	0.19	0	4.68	0	0	-45.4
Centrolene hesperium	ANURA	CENTROLENIDAE	0.02	0	27.4	0	0	-1.5	0	0	-33.3
Centrolene huilense	ANURA	CENTROLENIDAE	0.81	1	63.5	0.81	1	6.67	0	0	-52.3
Centrolene hybrida	ANURA	CENTROLENIDAE	0.39	0	10.9	0.12	0	4.89	0	0	-54.1
Centrolene lema	ANURA	CENTROLENIDAE	1	1	66	1	1	10	0	0	-51
Centrolene lemniscatum	ANURA	CENTROLENIDAE	0	0	5.7	0	0	-10	0	0	-36.7
Centrolene lynchi	ANURA	CENTROLENIDAE	1	1	66.7	0	0	-8	0	0	-50
Centrolene medemi	ANURA	CENTROLENIDAE	0.26	0	10.6	0.32	0	6.32	0	0	-50.7
Centrolene muelleri	ANURA	CENTROLENIDAE	0	0	14.6	0	0	-9.56	0	0	-41.2
Centrolene notosticta	ANURA	CENTROLENIDAE	0.85	1	40.6	0.53	1	8.38	0	0	-41.9
Centrolene ocellifera	ANURA	CENTROLENIDAE	1	1	70.3	0	0	-9.33	0	0	-48.8
Centrolene paezorum	ANURA	CENTROLENIDAE	1	1	70	1	1	9	0	0	-52
Centrolene peristictum	ANURA	CENTROLENIDAE	0.75	1	45.6	0.14	0	0.78	0	0	-50.4
Centrolene petrophilum	ANURA	CENTROLENIDAE	0	0	-20.3	0	0	6	0	0	-50.3
Centrolene pipilata	ANURA	CENTROLENIDAE	0	0	-29	0	0	-9	0	0	-28
Centrolene quindianum	ANURA	CENTROLENIDAE	1	1	62.8	0.05	0	2.75	0	0	-31.8
Centrolene robledoi	ANURA	CENTROLENIDAE	1	1	62.3	0	0	3.19	0	0	-48.1
Centrolene sabini	ANURA	CENTROLENIDAE	0	0	16.4	0	0	-16	0	0	-29.8
Centrolene sanchezi	ANURA	CENTROLENIDAE	1	1	53	1	1	10	0	0	-69
Centrolene savagei	ANURA	CENTROLENIDAE	0.96	1	47	0	0	2.57	0	0	-36.6
Centrolene scirtetes	ANURA	CENTROLENIDAE	1	1	72.5	0	0	-11.6	0	0	-63.1
Centrolene solitaria	ANURA	CENTROLENIDAE	1	1	72	1	1	10.5	0	0	-62
Centrolene venezuelense	ANURA	CENTROLENIDAE	0.93	1	66.9	0.76	1	11.33	0	0	-58.6
Ceratophrys aurita	ANURA	CERATOPHRYIDAE	0.6	1	32.7	0.44	0	7.1	0.04	0	-24.2
Ceratophrys calcarata	ANURA	CERATOPHRYIDAE	0.62	1	37.1	0.75	1	13.29	0	0	-48.2
Ceratophrys cornuta	ANURA	CERATOPHRYIDAE	0.75	1	43.5	0.3	0	3.14	0.01	0	-50.1
Ceratophrys cranwelli	ANURA	CERATOPHRYIDAE	0.2	0	13.4	0.15	0	3.29	0.88	1	7.9
Ceratophrys joazeirensis	ANURA	CERATOPHRYIDAE	0.05	0	19.2	0.28	0	4.3	0	0	-14.9
Ceratophrys ornata	ANURA	CERATOPHRYIDAE	0	0	-2.3	0	0	-1.59	0.82	1	5.6
Ceratophrys stolzmanni	ANURA	CERATOPHRYIDAE	0.99	1	42.6	0	0	-8.83	0	0	-43.6
Ceratophrys testudo	ANURA	CERATOPHRYIDAE	1	1	33	0	0	-17	0	0	-48
Ceuthomantis aracamuni	ANURA	CRAUGASTORIDAE	1	1	75	1	1	12	0	0	-77
Ceuthomantis cavernibardus	ANURA	CRAUGASTORIDAE	1	1	74.8	1	1	19	0	0	-68.6
Ceuthomantis duellmani	ANURA	CRAUGASTORIDAE	1	1	111.9	0.82	1	9.36	0	0	-70.5
Ceuthomantis smaragdinus	ANURA	CRAUGASTORIDAE	0	0	-1.2	0	0	1.36	0	0	-43.3
Chacophrys pierottii	ANURA	CERATOPHRYIDAE	0.28	0	16.3	0.15	0	5.48	0.88	1	11.7
Chalcorana chalconota	ANURA	RANIDAE	0.31	0	25.6	0.03	0	0.45	0	0	-41
Chalcorana crassiovis	ANURA	RANIDAE	0.35	0	26.3	0	0	-3.08	0	0	-32.5
Chalcorana eschatia	ANURA	RANIDAE	0.03	0	16.9	0	0	-4.74	0	0	-29.8
Chalcorana kampeni	ANURA	RANIDAE	0.24	0	23.7	0	0	-5.67	0	0	-33
Chalcorana macrops	ANURA	RANIDAE	0	0	-55.4	0	0	-2.63	0	0	-45.3
Chalcorana megalonesa	ANURA	RANIDAE	0.84	1	45.1	0	0	-3.55	0	0	-64.6
Chalcorana mocquardii	ANURA	RANIDAE	0.02	0	-13.7	0	0	-7.24	0	0	-49
Chalcorana parvaccola	ANURA	RANIDAE	0.24	0	23.3	0	0	-4.11	0	0	-34.7
Chalcorana raniceps	ANURA	RANIDAE	0.37	0	29.3	0	0	-5.5	0	0	-48.7
Chalcorana rufipes	ANURA	RANIDAE	0.33	0	27.2	0	0	-1.95	0	0	-34.9
Chalcorana scutigera	ANURA	RANIDAE	0	0	22	0	0	-6	0	0	-36
Chaltenobatrachus grandisonae	ANURA	BATRACHYLIDAE	0	0	1.3	0.34	0	1.69	1	1	11.1
Chaperina fusca	ANURA	MICROHYLIDAE	0.56	1	31.1	0	0	-6.37	0.01	0	-52.4
Charadrahyla altipotens	ANURA	HYLIDAE	0	0	14.8	0.25	0	7.36	0	0	-34.5
Charadrahyla chaneque	ANURA	HYLIDAE	0	0	11.5	0	0	-4.04	0	0	-28
Charadrahyla esperancensis	ANURA	HYLIDAE	0	0	17	0	0	0	0	0	-21
Charadrahyla juanitae	ANURA	HYLIDAE	0	0	10.1	0.08	0	2.42	0	0	-34.1
Charadrahyla nephila	ANURA	HYLIDAE	0	0	17	0	0	-1.5	0	0	-21.2
Charadrahyla pinorum	ANURA	HYLIDAE	0	0	14.5	0	0	2.14	0	0	-33.2
Charadrahyla sakbah	ANURA	HYLIDAE	0	0	1.9	0	0	-2.18	0	0	-28.4
Charadrahyla taeniopus	ANURA	HYLIDAE	0.84	1	38	0	0	-1.84	0	0	-21.1
Charadrahyla tecuani	ANURA	HYLIDAE	0	0	23	0	0	1	0	0	-38
Charadrahyla trux	ANURA	HYLIDAE	0	0	19.1	0	0	1	0	0	-35.1
Chiasmocleis alagoana	ANURA	MICROHYLIDAE	1	1	69	0	0	6	0	0	-48
Chiasmocleis albopunctata	ANURA	MICROHYLIDAE	0.9	1	55.4	0.49	0	8.05	0.05	0	-29.6
Chiasmocleis anatipes	ANURA	MICROHYLIDAE	0.23	0	2.3	0	0	-11.84	0	0	-55.7
Chiasmocleis antenori	ANURA	MICROHYLIDAE	0.33	0	17.3	0.15	0	-2.09	0	0	-46.5
Chiasmocleis atlantica	ANURA	MICROHYLIDAE	0.75	1	41.8	0	0	-3.42	0	0	-18.7
Chiasmocleis avilapiresae	ANURA	MICROHYLIDAE	0.94	1	60.9	0.3	0	3.31	0	0	-50.4
Chiasmocleis bassleri	ANURA	MICROHYLIDAE	0.73	1	43.4	0.11	0	-0.15	0	0	-47.8
Chiasmocleis capixaba	ANURA	MICROHYLIDAE	0.71	1	38.9	1	1	16.71	0	0	-24.9
Chiasmocleis carvalhoi	ANURA	MICROHYLIDAE	0.4	0	17.7	0	0	-3.04	0	0	-64.8
Chiasmocleis centralis	ANURA	MICROHYLIDAE	1	1	61.2	0.63	1	10.23	0	0	-41.2
Chiasmocleis cordeiroi	ANURA	MICROHYLIDAE	1	1	33	1	1	18	0	0	-23
Chiasmocleis crucis	ANURA	MICROHYLIDAE	1	1	33	1	1	18	0	0	-23
Chiasmocleis devriesi	ANURA	MICROHYLIDAE	0	0	-22	0	0	-5	0	0	-67
Chiasmocleis gnoma	ANURA	MICROHYLIDAE	1	1	39	0	0	-4	0	0	-33
Chiasmocleis hudsoni	ANURA	MICROHYLIDAE	0.84	1	51.4	0.24	0	-1.23	0	0	-61.4
Chiasmocleis jimi	ANURA	MICROHYLIDAE	0.71	1	48	0	0	-7.27	0	0	-46.9
Chiasmocleis lacrimae	ANURA	MICROHYLIDAE	0.4	0	17.9	0	0	-3.01	0	0	-64.8
Chiasmocleis leucosticta	ANURA	MICROHYLIDAE	0.43	0	24	0	0	-0.11	0	0	-21.3
Chiasmocleis magnova	ANURA	MICROHYLIDAE	0	0	-7.7	0	0	-0.9	0	0	-67.1
Chiasmocleis mantiqueira	ANURA	MICROHYLIDAE	1	1	47	1	1	17	0	0	-35
Chiasmocleis mehelyi	ANURA	MICROHYLIDAE	0.93	1	48.8	0.29	0	7.67	0	0	-19.2
Chiasmocleis sapiranga	ANURA	MICROHYLIDAE	1	1	48	1	1	12.9	0	0	-57
Chiasmocleis schubarti	ANURA	MICROHYLIDAE	0.67	1	35.6	0.93	1	15.39	0	0	-25.2
Chiasmocleis shudikarensis	ANURA	MICROHYLIDAE	0.89	1	54	0.24	0	1.35	0	0	-53.9
Chiasmocleis tridactyla	ANURA	MICROHYLIDAE	0.45	0	21.2	0.02	0	-1.28	0	0	-60.7
Chiasmocleis ventrimaculata	ANURA	MICROHYLIDAE	0.32	0	11.9	0.08	0	-2.93	0.03	0	-41.5
Chikila fulleri	GYMNOPHIONA	CHIKILIDAE	0	0	-23	1	1	10	0	0	-44
Chimerella corleone	ANURA	CENTROLENIDAE	0	0	-16	0	0	-8	0	0	-26
Chimerella mariaelenae	ANURA	CENTROLENIDAE	0.11	0	0.2	0	0	-14.67	0	0	-34.5
Chioglossa lusitanica	CAUDATA	SALAMANDRIDAE	0	0	8.7	0.64	1	9.23	0.34	0	-3.8
Chirixalus cherrapunjiae	ANURA	RHACOPHORIDAE	0	0	5.5	0.79	1	8.5	0	0	-39
Chirixalus doriae	ANURA	RHACOPHORIDAE	0.11	0	17	0.1	0	2.83	0	0	-23.1
Chirixalus dudhwaensis	ANURA	RHACOPHORIDAE	0	0	-8	1	1	15	0	0	-25
Chirixalus nongkhorensis	ANURA	RHACOPHORIDAE	0.06	0	5.4	0.22	0	3.49	0.03	0	-22.1
Chirixalus simus	ANURA	RHACOPHORIDAE	0	0	-2.6	0.78	1	10.21	0	0	-33.9
Chirixalus trilaksonoi	ANURA	RHACOPHORIDAE	0	0	21.9	0	0	6	0	0	-32
Chiromantis inexpectatus	ANURA	RHACOPHORIDAE	1	1	32	0	0	-9	0	0	-56
Chiromantis kelleri	ANURA	RHACOPHORIDAE	0.28	0	22.6	0.09	0	-2.38	0.12	0	-18.7
Chiromantis petersii	ANURA	RHACOPHORIDAE	0.28	0	17.5	0.1	0	-0.65	0	0	-33.1
Chiromantis rufescens	ANURA	RHACOPHORIDAE	0.5	1	41.7	0.01	0	-8.39	0	0	-50.7
Chiromantis xerampelina	ANURA	RHACOPHORIDAE	0.22	0	18.3	0.15	0	0.27	0	0	-28.5
Chiropterotriton arboreus	CAUDATA	PLETHODONTIDAE	1	1	46.9	0	0	0	0	0	-24
Chiropterotriton aureus	CAUDATA	PLETHODONTIDAE	1	1	41	0	0	0	0	0	-18
Chiropterotriton casasi	CAUDATA	PLETHODONTIDAE	1	1	41	0	0	0	0	0	-18
Chiropterotriton ceronorum	CAUDATA	PLETHODONTIDAE	0.52	1	44.7	0	0	-3	0	0	-28.5
Chiropterotriton chico	CAUDATA	PLETHODONTIDAE	1	1	48	0	0	-6	0	0	-29
Chiropterotriton chiropterus	CAUDATA	PLETHODONTIDAE	0.08	0	21.5	0	0	-3	0	0	-27.6
Chiropterotriton chondrostega	CAUDATA	PLETHODONTIDAE	0	0	26	0	0	-5	0	0	-21
Chiropterotriton cieloensis	CAUDATA	PLETHODONTIDAE	0	0	24	0	0	-9	0	0	-18
Chiropterotriton cracens	CAUDATA	PLETHODONTIDAE	0	0	24	0	0	-9	0	0	-18
Chiropterotriton dimidiatus	CAUDATA	PLETHODONTIDAE	1	1	48	0	0	-6	0	0	-29
Chiropterotriton infernalis	CAUDATA	PLETHODONTIDAE	0	0	21.8	0	0	-8.38	0	0	-26.1
Chiropterotriton lavae	CAUDATA	PLETHODONTIDAE	1	1	39	0	0	-0.52	0	0	-23
Chiropterotriton magnipes	CAUDATA	PLETHODONTIDAE	0.27	0	28	0	0	-9	0	0	-24.3
Chiropterotriton melipona	CAUDATA	PLETHODONTIDAE	1	1	39.8	0	0	-3.7	0	0	-18.6
Chiropterotriton miquihuanus	CAUDATA	PLETHODONTIDAE	0	0	20.3	0	0	-10	0	0	-26.7
Chiropterotriton mosaueri	CAUDATA	PLETHODONTIDAE	0	0	26	0	0	-3	0	0	-21
Chiropterotriton multidentatus	CAUDATA	PLETHODONTIDAE	0.7	1	44.4	0	0	-8.75	0	0	-24.3
Chiropterotriton nubilus	CAUDATA	PLETHODONTIDAE	1	1	39	0	0	-2	0	0	-23
Chiropterotriton orculus	CAUDATA	PLETHODONTIDAE	0.6	1	35.4	0	0	-4.51	0	0	-29.3
Chiropterotriton perotensis	CAUDATA	PLETHODONTIDAE	1	1	39	0	0	-0.16	0	0	-23
Chiropterotriton priscus	CAUDATA	PLETHODONTIDAE	0	0	20.3	0	0	-6.25	0	0	-29
Chiropterotriton terrestris	CAUDATA	PLETHODONTIDAE	1	1	46.1	0	0	-0.58	0	0	-24.2
Chiropterotriton totonacus	CAUDATA	PLETHODONTIDAE	1	1	39	0	0	0	0	0	-23
Choerophryne alainduboisi	ANURA	MICROHYLIDAE	0.5	0	42.5	0	0	-9.51	0	0	-28
Choerophryne allisoni	ANURA	MICROHYLIDAE	0.19	0	4.7	0	0	-16	0	0	-20
Choerophryne alpestris	ANURA	MICROHYLIDAE	1	1	37	0	0	-11.8	0	0	-20
Choerophryne amomani	ANURA	MICROHYLIDAE	1	1	35	0	0	3	0	0	-75
Choerophryne arndtorum	ANURA	MICROHYLIDAE	1	1	57	0	0	3	0	0	-52
Choerophryne bickfordi	ANURA	MICROHYLIDAE	1	1	107	0	0	-11	0	0	-54
Choerophryne bisyllaba	ANURA	MICROHYLIDAE	1	1	73	0	0	-17	0	0	-43
Choerophryne brevicrus	ANURA	MICROHYLIDAE	0.67	1	22.3	0	0	-14.33	0	0	-20
Choerophryne brunhildae	ANURA	MICROHYLIDAE	0.24	0	1.6	0	0	-9.09	0	0	-44
Choerophryne bryonopsis	ANURA	MICROHYLIDAE	0.63	1	31.6	0	0	-10	0	0	-45.3
Choerophryne burtoni	ANURA	MICROHYLIDAE	0.4	0	22	0	0	-15.33	0	0	-23
Choerophryne crucifer	ANURA	MICROHYLIDAE	0.87	1	66	0	0	-8.14	0	0	-36.7
Choerophryne darlingtoni	ANURA	MICROHYLIDAE	1	1	59	0	0	-10.3	0	0	-28.1
Choerophryne epirrhina	ANURA	MICROHYLIDAE	0	0	-11	0	0	-7	0	0	-28
Choerophryne exclamitans	ANURA	MICROHYLIDAE	1	1	65.6	0	0	-16.63	0	0	-52.6
Choerophryne fafniri	ANURA	MICROHYLIDAE	1	1	49	0	0	-9.39	0	0	-20.4
Choerophryne gracilirostris	ANURA	MICROHYLIDAE	0	0	4.3	0	0	-16.5	0	0	-23.8
Choerophryne grylloides	ANURA	MICROHYLIDAE	0	0	-11	0	0	-7	0	0	-28
Choerophryne gudrunae	ANURA	MICROHYLIDAE	1	1	59.2	0	0	-17.77	0	0	-58.5
Choerophryne gunnari	ANURA	MICROHYLIDAE	0	0	8.7	0	0	-8.59	0	0	-31.2
Choerophryne laurini	ANURA	MICROHYLIDAE	1	1	37.6	0	0	-15.14	0	0	-44.9
Choerophryne longirostris	ANURA	MICROHYLIDAE	0	0	-3.3	0	0	-11.49	0	0	-41.9
Choerophryne microps	ANURA	MICROHYLIDAE	1	1	42	0	0	-11.58	0	0	-53
Choerophryne multisyllaba	ANURA	MICROHYLIDAE	0	0	20.5	0	0	-16	0	0	-26.5
Choerophryne murrita	ANURA	MICROHYLIDAE	0.32	0	20.1	0	0	-15.06	0	0	-21.4
Choerophryne nigrescens	ANURA	MICROHYLIDAE	1	1	57	0	0	3	0	0	-52
Choerophryne pandanicola	ANURA	MICROHYLIDAE	1	1	35	0	0	-13	0	0	-20
Choerophryne pipiens	ANURA	MICROHYLIDAE	1	1	33	0	0	-11	0	0	-63
Choerophryne proboscidea	ANURA	MICROHYLIDAE	0.67	1	40.1	0	0	-12.42	0	0	-53.5
Choerophryne rhenaurum	ANURA	MICROHYLIDAE	0	0	24	0	0	-14	0	0	-51
Choerophryne rostellifer	ANURA	MICROHYLIDAE	0	0	1	0	0	-8.1	0	0	-41.8
Choerophryne sanguinopicta	ANURA	MICROHYLIDAE	0	0	3	0	0	-13	0	0	-27
Choerophryne siegfriedi	ANURA	MICROHYLIDAE	1	1	64	0	0	-14	0	0	-23
Choerophryne swanhildae	ANURA	MICROHYLIDAE	1	1	50	0	0	-7.84	0	0	-20.3
Choerophryne tubercula	ANURA	MICROHYLIDAE	0.93	1	55.6	0	0	-10.02	0	0	-46.4
Choerophryne valkuriarum	ANURA	MICROHYLIDAE	0.69	1	39.2	0	0	-6.27	0	0	-56.4
Choerophryne variegata	ANURA	MICROHYLIDAE	0	0	-30.3	0	0	-14.59	0	0	-11.4
Chrysobatrachus cupreonitens	ANURA	HYPEROLIIDAE	0	0	29	1	1	9	0	0	-24
Chrysopaa sternosignata	ANURA	DICROGLOSSIDAE	0	0	3.5	0.47	0	10.2	0.18	0	-14.6
Chthonerpeton arii	GYMNOPHIONA	TYPHLONECTIDAE	1	1	46	0	0	4	0	0	-47
Chthonerpeton indistinctum	GYMNOPHIONA	TYPHLONECTIDAE	0	0	1	0	0	-2.66	0.7	1	1.3
Chthonerpeton noctinectes	GYMNOPHIONA	TYPHLONECTIDAE	1	1	59	1	1	16	0	0	-57
Chthonerpeton onorei	GYMNOPHIONA	TYPHLONECTIDAE	0	0	-29	0	0	-9	0	0	-28
Chthonerpeton viviparum	GYMNOPHIONA	TYPHLONECTIDAE	0	0	0	0	0	1	0	0	-11.7
Churamiti maridadi	ANURA	BUFONIDAE	0	0	6	0	0	6	0	0	-39
Clinotarsus alticola	ANURA	RANIDAE	0.01	0	1	0.24	0	2.42	0.03	0	-30
Clinotarsus curtipes	ANURA	RANIDAE	0.31	0	22.5	0.06	0	6.04	0	0	-22.9
Cochranella duidaeana	ANURA	CENTROLENIDAE	1	1	84	1	1	11	0	0	-73
Cochranella erminea	ANURA	CENTROLENIDAE	0.18	0	18.9	0.19	0	-2.28	0	0	-35.9
Cochranella euhystrix	ANURA	CENTROLENIDAE	0.05	0	25.7	0	0	2	0	0	-27.6
Cochranella euknemos	ANURA	CENTROLENIDAE	0.45	0	31.6	0.14	0	3.9	0	0	-44.5
Cochranella geijskesi	ANURA	CENTROLENIDAE	0	0	14.5	0	0	-11.83	0	0	-58.5
Cochranella granulosa	ANURA	CENTROLENIDAE	0.15	0	2.8	0.23	0	3.01	0.05	0	-39.7
Cochranella guayasamini	ANURA	CENTROLENIDAE	0	0	-9.4	0	0	-4.88	0	0	-28.8
Cochranella litoralis	ANURA	CENTROLENIDAE	1	1	81.3	0	0	-10.06	0	0	-57.1
Cochranella mache	ANURA	CENTROLENIDAE	0.8	1	56	0	0	-0.59	0	0	-50.9
Cochranella megistra	ANURA	CENTROLENIDAE	0.55	1	33.3	0	0	2	0	0	-37
Cochranella nola	ANURA	CENTROLENIDAE	0.17	0	4.4	0	0	-6.29	0.08	0	-10.9
Cochranella phryxa	ANURA	CENTROLENIDAE	0	0	-7.4	0	0	-5.83	0.07	0	-7.3
Cochranella ramirezi	ANURA	CENTROLENIDAE	0.35	0	32.3	0	0	4.22	0	0	-42
Cochranella resplendens	ANURA	CENTROLENIDAE	0.16	0	-3.9	0.02	0	-10.59	0	0	-41.9
Cochranella riveroi	ANURA	CENTROLENIDAE	1	1	75	1	1	12.68	0	0	-77
Cochranella xanthocheridia	ANURA	CENTROLENIDAE	0.69	1	33.9	0.05	0	3.03	0	0	-39.5
Colostethus agilis	ANURA	DENDROBATIDAE	0.61	1	13	0.27	0	5.5	0	0	-53
Colostethus alacris	ANURA	DENDROBATIDAE	1	1	62	0.46	0	8.46	0	0	-54
Colostethus dysprosium	ANURA	DENDROBATIDAE	1	1	35	0	0	2	0	0	-35
Colostethus furviventris	ANURA	DENDROBATIDAE	1	1	34.2	0	0	8	0	0	-38
Colostethus imbricolus	ANURA	DENDROBATIDAE	0.99	1	55.7	0	0	0.18	0	0	-49.6
Colostethus inguinalis	ANURA	DENDROBATIDAE	0.63	1	34	0.14	0	5.25	0	0	-44
Colostethus jacobuspetersi	ANURA	DENDROBATIDAE	0.94	1	55.5	0	0	-10.51	0	0	-33.9
Colostethus latinasus	ANURA	DENDROBATIDAE	0	0	24.9	0	0	3.58	0	0	-34.5
Colostethus lynchi	ANURA	DENDROBATIDAE	1	1	35	0	0	8	0	0	-34
Colostethus mertensi	ANURA	DENDROBATIDAE	1	1	68.3	0.3	0	7.71	0	0	-52.8
Colostethus panamansis	ANURA	DENDROBATIDAE	0.35	0	23.7	0.3	0	3.42	0	0	-42.8
Colostethus poecilonotus	ANURA	DENDROBATIDAE	0	0	9.5	0	0	-10	0	0	-38.5
Colostethus pratti	ANURA	DENDROBATIDAE	0.53	1	31.8	0.38	0	5.03	0	0	-47.9
Colostethus ruthveni	ANURA	DENDROBATIDAE	0.4	0	31.5	0.22	0	7.47	0	0	-44.5
Colostethus thorntoni	ANURA	DENDROBATIDAE	1	1	62	0	0	1.21	0	0	-42.3
Colostethus ucumari	ANURA	DENDROBATIDAE	1	1	69.7	0	0	0.57	0	0	-22.4
Colostethus yaguara	ANURA	DENDROBATIDAE	1	1	41.5	0	0	8	0	0	-40.3
Conraua alleni	ANURA	CONRAUIDAE	0.14	0	22.5	0	0	-25.93	0	0	-40.2
Conraua beccarii	ANURA	CONRAUIDAE	0.42	0	29.9	0.01	0	-8.11	0	0	-40.5
Conraua crassipes	ANURA	CONRAUIDAE	0.89	1	69.1	0	0	-3.14	0	0	-64.6
Conraua derooi	ANURA	CONRAUIDAE	1	1	35	0	0	-2.25	0	0	-58
Conraua goliath	ANURA	CONRAUIDAE	1	1	72.8	0	0	-2.15	0	0	-65.8
Conraua robusta	ANURA	CONRAUIDAE	1	1	63.4	0	0	1.43	0	0	-53.3
Conraua sagyimase	ANURA	CONRAUIDAE	0	0	15.7	0	0	-14.76	0	0	-46.5
Cophixalus aenigma	ANURA	MICROHYLIDAE	0	0	-33	0	0	4	1	1	16
Cophixalus albolineatus	ANURA	MICROHYLIDAE	1	1	62.5	0	0	-10.99	0	0	-58.8
Cophixalus amabilis	ANURA	MICROHYLIDAE	0.93	1	66	0	0	-19	0	0	-55.1
Cophixalus ateles	ANURA	MICROHYLIDAE	0	0	12.2	0	0	-8	0	0	-31.8
Cophixalus balbus	ANURA	MICROHYLIDAE	0	0	-18.9	0	0	-5.21	0	0	-34.5
Cophixalus bewaniensis	ANURA	MICROHYLIDAE	0	0	22	0	0	-6	0	0	-53
Cophixalus biroi	ANURA	MICROHYLIDAE	0.6	1	29.8	0	0	-11.93	0	0	-48
Cophixalus bombiens	ANURA	MICROHYLIDAE	0	0	-13.5	0	0	5	0.87	1	5.5
Cophixalus cateae	ANURA	MICROHYLIDAE	0.45	0	24.8	0	0	-14.8	0	0	-18.9
Cophixalus caverniphilus	ANURA	MICROHYLIDAE	0	0	26	0	0	-15	0	0	-35
Cophixalus cheesmanae	ANURA	MICROHYLIDAE	0.78	1	54.6	0	0	-10.74	0	0	-50.7
Cophixalus clapporum	ANURA	MICROHYLIDAE	0.93	1	66	0	0	-19	0	0	-55.1
Cophixalus concinnus	ANURA	MICROHYLIDAE	0	0	18	0	0	5	0	0	-24
Cophixalus crepitans	ANURA	MICROHYLIDAE	0	0	-12.5	0	0	-1.25	0	0	-6.9
Cophixalus cryptotympanum	ANURA	MICROHYLIDAE	0	0	-2.5	0	0	-8.75	0	0	-28.5
Cophixalus cupricarenus	ANURA	MICROHYLIDAE	0.56	1	58.6	0	0	-25	0	0	-43
Cophixalus daymani	ANURA	MICROHYLIDAE	0	0	3	0	0	-9	0	0	-27
Cophixalus desticans	ANURA	MICROHYLIDAE	0.28	0	19.9	0	0	-12.08	0	0	-35.3
Cophixalus exiguus	ANURA	MICROHYLIDAE	0	0	12.3	0	0	6	0	0	-17.8
Cophixalus hannahae	ANURA	MICROHYLIDAE	0	0	-5.8	0	0	-16	0	0	-15.5
Cophixalus hosmeri	ANURA	MICROHYLIDAE	0	0	-33	0	0	4	1	1	16
Cophixalus humicola	ANURA	MICROHYLIDAE	0.89	1	28.4	0	0	-9.35	0	0	-44.7
Cophixalus infacetus	ANURA	MICROHYLIDAE	0	0	20.3	0	0	2.52	0	0	-18
Cophixalus interruptus	ANURA	MICROHYLIDAE	1	1	64	0	0	-13	0	0	-47
Cophixalus iovaorum	ANURA	MICROHYLIDAE	0	0	2	0	0	-7.09	0	0	-30
Cophixalus kaindiensis	ANURA	MICROHYLIDAE	1	1	54	0	0	-10	0	0	-59.5
Cophixalus kethuk	ANURA	MICROHYLIDAE	0.56	1	58.6	0	0	-25	0	0	-43
Cophixalus linnaeus	ANURA	MICROHYLIDAE	1	1	42.1	0	0	-10	0	0	-59
Cophixalus mcdonaldi	ANURA	MICROHYLIDAE	0	0	-1	0.44	0	8	0	0	-11
Cophixalus melanops	ANURA	MICROHYLIDAE	1	1	57	0	0	0	0	0	-43
Cophixalus misimae	ANURA	MICROHYLIDAE	0.61	1	62.2	0	0	-20	0	0	-45.8
Cophixalus monosyllabus	ANURA	MICROHYLIDAE	1	1	35	0	0	-25	0	0	-53
Cophixalus montanus	ANURA	MICROHYLIDAE	0.4	0	30.2	0	0	-1	0	0	-58.4
Cophixalus monticola	ANURA	MICROHYLIDAE	0	0	-33	0	0	3	1	1	16
Cophixalus neglectus	ANURA	MICROHYLIDAE	0	0	30	0	0	1	0	0	-22.4
Cophixalus nexipus	ANURA	MICROHYLIDAE	0	0	2	0	0	-7	0	0	-30
Cophixalus nubicola	ANURA	MICROHYLIDAE	1	1	65.3	0	0	-13.78	0	0	-43.4
Cophixalus ornatus	ANURA	MICROHYLIDAE	0	0	14.5	0	0	2.12	0.04	0	-16.1
Cophixalus parkeri	ANURA	MICROHYLIDAE	1	1	67.6	0	0	-12.4	0	0	-46.3
Cophixalus peninsularis	ANURA	MICROHYLIDAE	0	0	-13.1	0	0	-1.5	0	0	-4.6
Cophixalus phaeobalius	ANURA	MICROHYLIDAE	1	1	47.2	0	0	-10	0	0	-59.2
Cophixalus pictus	ANURA	MICROHYLIDAE	0.58	1	32.1	0	0	-24	0	0	-54.4
Cophixalus pipilans	ANURA	MICROHYLIDAE	0.79	1	49.9	0	0	-17.26	0	0	-57.3
Cophixalus pulchellus	ANURA	MICROHYLIDAE	0	0	0	0	0	-17	0	0	-31
Cophixalus rajampatensis	ANURA	MICROHYLIDAE	0.01	0	14.2	0	0	-5.77	0	0	-56.4
Cophixalus riparius	ANURA	MICROHYLIDAE	1	1	68.4	0	0	-12.47	0	0	-49.2
Cophixalus salawatiensis	ANURA	MICROHYLIDAE	0.04	0	8.2	0	0	-6.38	0	0	-51.1
Cophixalus saxatilis	ANURA	MICROHYLIDAE	0	0	3	0	0	6	0	0	-12
Cophixalus shellyi	ANURA	MICROHYLIDAE	1	1	63.8	0	0	-13.66	0	0	-47.9
Cophixalus sphagnicola	ANURA	MICROHYLIDAE	1	1	49	0	0	-8.5	0	0	-60
Cophixalus tagulensis	ANURA	MICROHYLIDAE	1	1	56.8	0	0	0	0	0	-43.6
Cophixalus tenuidactylus	ANURA	MICROHYLIDAE	1	1	35	0	0	-13	0	0	-20
Cophixalus tetzlaffi	ANURA	MICROHYLIDAE	1	1	35	0	0	-25	0	0	-53
Cophixalus timidus	ANURA	MICROHYLIDAE	0	0	3	0	0	-13	0	0	-27
Cophixalus tomaiodactylus	ANURA	MICROHYLIDAE	1	1	44.2	0	0	-8.55	0	0	-59.1
Cophixalus tridactylus	ANURA	MICROHYLIDAE	1	1	42	0	0	-14.05	0	0	-53
Cophixalus variabilis	ANURA	MICROHYLIDAE	0.23	0	18.4	0	0	-11.21	0	0	-31.5
Cophixalus verecundus	ANURA	MICROHYLIDAE	0	0	17.1	0	0	-8	0	0	-37.9
Cophixalus verrucosus	ANURA	MICROHYLIDAE	0.38	0	23.9	0	0	-9.13	0	0	-39.5
Cophixalus viridis	ANURA	MICROHYLIDAE	0	0	26	0	0	-18	0	0	-35
Cophixalus wempi	ANURA	MICROHYLIDAE	0.23	0	19.4	0	0	-14	0	0	-18.4
Cophixalus zweifeli	ANURA	MICROHYLIDAE	0	0	-7.6	0	0	-2.16	0.82	1	0
Cophyla alticola	ANURA	MICROHYLIDAE	0.97	1	37	0	0	-1.25	0	0	-34
Cophyla barbouri	ANURA	MICROHYLIDAE	0.9	1	43.5	0.71	1	11.99	0	0	-21.6
Cophyla berara	ANURA	MICROHYLIDAE	0	0	26.9	0	0	8	0	0	-34.3
Cophyla grandis	ANURA	MICROHYLIDAE	0.95	1	49	0.63	1	10.39	0	0	-18.5
Cophyla karenae	ANURA	MICROHYLIDAE	1	1	40	1	1	18	0	0	-29
Cophyla maharipeo	ANURA	MICROHYLIDAE	1	1	32	0	0	3.59	0	0	-51
Cophyla mavomavo	ANURA	MICROHYLIDAE	1	1	47.4	0	0	-3.4	0	0	-22.4
Cophyla milloti	ANURA	MICROHYLIDAE	0.72	1	32.2	0	0	1.68	0	0	-37.2
Cophyla noromalalae	ANURA	MICROHYLIDAE	1	1	32	0	0	3	0	0	-51
Cophyla occultans	ANURA	MICROHYLIDAE	0.99	1	53.2	0	0	-3.86	0	0	-29.2
Cophyla olgae	ANURA	MICROHYLIDAE	1	1	37	0	0	-1.66	0	0	-34
Cophyla phyllodactyla	ANURA	MICROHYLIDAE	0.58	1	30.1	0	0	1.31	0	0	-39.3
Cophyla pollicaris	ANURA	MICROHYLIDAE	1	1	52.3	0.24	0	1.79	0	0	-26.2
Cophyla puellarum	ANURA	MICROHYLIDAE	1	1	32	0	0	3	0	0	-51
Cophyla rava	ANURA	MICROHYLIDAE	1	1	52	0	0	-3.75	0	0	-26.5
Cophyla tetra	ANURA	MICROHYLIDAE	1	1	50.3	0	0	-3.2	0	0	-26.3
Cophyla tsaratananaensis	ANURA	MICROHYLIDAE	1	1	37	0	0	-2.1	0	0	-34
Cophyla tuberifera	ANURA	MICROHYLIDAE	0.93	1	46	0.53	1	8.2	0	0	-19.7
Copiula alpestris	ANURA	MICROHYLIDAE	1	1	65.5	0	0	-11.75	0	0	-31.7
Copiula annanoreenae	ANURA	MICROHYLIDAE	0	0	26	0	0	-18	0	0	-35
Copiula exspectata	ANURA	MICROHYLIDAE	1	1	57	0	0	3	0	0	-52
Copiula fistulans	ANURA	MICROHYLIDAE	0.9	1	49.2	0	0	-12.54	0	0	-56.1
Copiula guttata	ANURA	MICROHYLIDAE	1	1	86.3	0	0	-9.34	0	0	-53.3
Copiula lennarti	ANURA	MICROHYLIDAE	0	0	-3.1	0	0	-17.43	0	0	-24.1
Copiula major	ANURA	MICROHYLIDAE	1	1	42	0	0	-10	0	0	-53
Copiula minor	ANURA	MICROHYLIDAE	0.55	1	29.7	0	0	-14.95	0	0	-36.3
Copiula obsti	ANURA	MICROHYLIDAE	1	1	42	0	0	-10	0	0	-53
Copiula oxyrhina	ANURA	MICROHYLIDAE	0.14	0	15.3	0	0	-10.61	0	0	-28.6
Copiula pipiens	ANURA	MICROHYLIDAE	0.48	0	19	0.04	0	-6.42	0	0	-50
Copiula tyleri	ANURA	MICROHYLIDAE	0.26	0	11	0	0	-9.49	0	0	-45.4
Cornufer acrochordus	ANURA	CERATOBATRACHIDAE	0.12	0	18.5	0	0	-44.82	0	0	-56.4
Cornufer aculeodactylus	ANURA	CERATOBATRACHIDAE	0.13	0	20.2	0	0	-47.03	0	0	-56.8
Cornufer adiastolus	ANURA	CERATOBATRACHIDAE	0.03	0	8.8	0	0	-9.42	0	0	-49
Cornufer admiraltiensis	ANURA	CERATOBATRACHIDAE	0.9	1	89	0	0	-26.4	0	0	-71.3
Cornufer akarithymus	ANURA	CERATOBATRACHIDAE	0.57	1	35.4	0	0	-14.88	0	0	-54.1
Cornufer batantae	ANURA	CERATOBATRACHIDAE	0.01	0	14.3	0	0	-5.81	0	0	-56.4
Cornufer bimaculatus	ANURA	CERATOBATRACHIDAE	1	1	42	0	0	-10	0	0	-53
Cornufer boulengeri	ANURA	CERATOBATRACHIDAE	0.55	1	34.1	0	0	-14.52	0	0	-53.8
Cornufer browni	ANURA	CERATOBATRACHIDAE	0.78	1	54	0	0	-9.86	0	0	-63.9
Cornufer bufoniformis	ANURA	CERATOBATRACHIDAE	0.19	0	21.5	0	0	-50.4	0	0	-54.8
Cornufer bufonulus	ANURA	CERATOBATRACHIDAE	0	0	19	0	0	-10.29	0	0	-54
Cornufer caesiops	ANURA	CERATOBATRACHIDAE	0	0	19	0	0	-10	0	0	-54
Cornufer cheesmanae	ANURA	CERATOBATRACHIDAE	0	0	8.3	0	0	-2.04	0	0	-40.9
Cornufer citrinospilus	ANURA	CERATOBATRACHIDAE	0	0	19	0	0	-10	0	0	-54
Cornufer cryptotis	ANURA	CERATOBATRACHIDAE	0.96	1	47.9	0	0	1.31	0	0	-55.3
Cornufer custos	ANURA	CERATOBATRACHIDAE	0.9	1	89	0	0	-26.4	0	0	-71.3
Cornufer desticans	ANURA	CERATOBATRACHIDAE	0.25	0	31.9	0	0	-56.13	0	0	-58.5
Cornufer elegans	ANURA	CERATOBATRACHIDAE	0	0	5.5	0	0	-35.07	0	0	-54.2
Cornufer exedrus	ANURA	CERATOBATRACHIDAE	0.33	0	23.6	0	0	-10.18	0	0	-51.1
Cornufer gigas	ANURA	CERATOBATRACHIDAE	0	0	-11	0	0	-46	0	0	-53
Cornufer gilliardi	ANURA	CERATOBATRACHIDAE	0.45	0	29.1	0	0	-13.32	0	0	-53.1
Cornufer guentheri	ANURA	CERATOBATRACHIDAE	0.19	0	14	0	0	-52.02	0	0	-50
Cornufer guppyi	ANURA	CERATOBATRACHIDAE	0.32	0	20.9	0	0	-29.98	0	0	-51.5
Cornufer hedigeri	ANURA	CERATOBATRACHIDAE	0.19	0	15.2	0	0	-51.69	0	0	-50.9
Cornufer heffernani	ANURA	CERATOBATRACHIDAE	0.2	0	23.8	0	0	-49.3	0	0	-56.5
Cornufer latro	ANURA	CERATOBATRACHIDAE	0.87	1	89	0	0	-26.4	0	0	-71.3
Cornufer macrops	ANURA	CERATOBATRACHIDAE	0	0	16	0	0	-18	0	0	-54.5
Cornufer macrosceles	ANURA	CERATOBATRACHIDAE	0.14	0	20.9	0	0	-10.42	0	0	-52.8
Cornufer magnus	ANURA	CERATOBATRACHIDAE	0.61	1	42.4	0	0	-9.09	0	0	-57.5
Cornufer malukuna	ANURA	CERATOBATRACHIDAE	0.09	0	11.2	0	0	-58.97	0	0	-44.9
Cornufer mamusiorum	ANURA	CERATOBATRACHIDAE	0	0	19	0	0	-10.47	0	0	-54
Cornufer manus	ANURA	CERATOBATRACHIDAE	0.9	1	89	0	0	-26.4	0	0	-71.3
Cornufer mediodiscus	ANURA	CERATOBATRACHIDAE	0.06	0	9.8	0	0	-35.2	0	0	-55.4
Cornufer mimicus	ANURA	CERATOBATRACHIDAE	0.45	0	29.1	0	0	-13.32	0	0	-53.1
Cornufer minutus	ANURA	CERATOBATRACHIDAE	0.01	0	6.5	0	0	-37.86	0	0	-54.5
Cornufer montanus	ANURA	CERATOBATRACHIDAE	0	0	1.8	0	0	-35.08	0	0	-52.8
Cornufer myersi	ANURA	CERATOBATRACHIDAE	0	0	5.5	0	0	-31.78	0	0	-53.5
Cornufer nakanaiorum	ANURA	CERATOBATRACHIDAE	0.16	0	21.1	0	0	-10.5	0	0	-53.7
Cornufer neckeri	ANURA	CERATOBATRACHIDAE	0.12	0	17.3	0	0	-45.67	0	0	-55.9
Cornufer nexipus	ANURA	CERATOBATRACHIDAE	0.46	0	28.3	0	0	-12.94	0	0	-52.7
Cornufer opisthodon	ANURA	CERATOBATRACHIDAE	0.06	0	5.4	0	0	-41.89	0	0	-50.4
Cornufer papuensis	ANURA	CERATOBATRACHIDAE	0.46	0	23.2	0.01	0	-8.09	0	0	-48.7
Cornufer parilis	ANURA	CERATOBATRACHIDAE	0.28	0	34.1	0	0	-60.13	0	0	-57.8
Cornufer parkeri	ANURA	CERATOBATRACHIDAE	0.04	0	7.9	0	0	-34.45	0	0	-54.5
Cornufer pelewensis	ANURA	CERATOBATRACHIDAE	0.46	0	85	0	0	5.33	0	0	-79
Cornufer punctatus	ANURA	CERATOBATRACHIDAE	0.77	1	33.4	0	0	-9.99	0	0	-49
Cornufer schmidti	ANURA	CERATOBATRACHIDAE	0.47	0	31.3	0	0	-12.65	0	0	-53.8
Cornufer solomonis	ANURA	CERATOBATRACHIDAE	0.19	0	13.5	0	0	-51.03	0	0	-50.2
Cornufer sulcatus	ANURA	CERATOBATRACHIDAE	0	0	19	0	0	-10.21	0	0	-54
Cornufer trossulus	ANURA	CERATOBATRACHIDAE	0.12	0	17.2	0	0	-45.49	0	0	-55.9
Cornufer vertebralis	ANURA	CERATOBATRACHIDAE	0.18	0	14	0	0	-51.06	0	0	-50.5
Cornufer vitianus	ANURA	CERATOBATRACHIDAE	0.03	0	13.8	0	0	4.35	0	0	-22.6
Cornufer vitiensis	ANURA	CERATOBATRACHIDAE	0.02	0	14.1	0	0	5.06	0	0	-22.4
Cornufer vogti	ANURA	CERATOBATRACHIDAE	0.87	1	89	0	0	-26.4	0	0	-71.3
Cornufer weberi	ANURA	CERATOBATRACHIDAE	0.19	0	13.7	0	0	-51	0	0	-50.2
Cornufer wolfi	ANURA	CERATOBATRACHIDAE	0.06	0	9.5	0	0	-35.13	0	0	-55.1
Cornufer wuenscheorum	ANURA	CERATOBATRACHIDAE	1	1	35	0	0	3	0	0	-75
Corythomantis greeningi	ANURA	HYLIDAE	0.57	1	37.2	0.4	0	4.63	0	0	-26.1
Craugastor adamastus	ANURA	CRAUGASTORIDAE	0	0	-64	0	0	2	0	0	-15
Craugastor aenigmaticus	ANURA	CRAUGASTORIDAE	0.19	0	13.9	0.56	1	8.93	0	0	-64.9
Craugastor alfredi	ANURA	CRAUGASTORIDAE	0.02	0	1.7	0	0	-2.81	0	0	-26.9
Craugastor amniscola	ANURA	CRAUGASTORIDAE	0	0	-14.2	0	0	-2.98	0	0	-26.3
Craugastor anciano	ANURA	CRAUGASTORIDAE	0	0	-56	0	0	-0.71	0	0	-25
Craugastor andi	ANURA	CRAUGASTORIDAE	0	0	-9.7	0	0	0.59	0	0	-45.6
Craugastor angelicus	ANURA	CRAUGASTORIDAE	0	0	-22.5	0	0	-1.5	0	0	-38.1
Craugastor aphanus	ANURA	CRAUGASTORIDAE	0	0	-60.1	0.95	1	9.56	0	0	-12.1
Craugastor augusti	ANURA	CRAUGASTORIDAE	0.49	0	30.7	0.34	0	4.55	0	0	-27.9
Craugastor aurilegulus	ANURA	CRAUGASTORIDAE	0	0	-59.1	0.85	1	10.07	0	0	-17.4
Craugastor azueroensis	ANURA	CRAUGASTORIDAE	0.04	0	26	0	0	-10.25	0	0	-41
Craugastor batrachylus	ANURA	CRAUGASTORIDAE	0	0	23	0	0	-10	0	0	-24
Craugastor berkenbuschii	ANURA	CRAUGASTORIDAE	0.42	0	27.1	0	0	-3.19	0	0	-23.9
Craugastor blairi	ANURA	CRAUGASTORIDAE	0.81	1	32	0.99	1	9	0	0	-69
Craugastor bocourti	ANURA	CRAUGASTORIDAE	0	0	-59.5	0	0	-1.56	0	0	-15.5
Craugastor bransfordii	ANURA	CRAUGASTORIDAE	0.18	0	-12.1	0.34	0	5.89	0.05	0	-30.9
Craugastor brocchi	ANURA	CRAUGASTORIDAE	0	0	-42	0	0	-2.75	0	0	-20.9
Craugastor campbelli	ANURA	CRAUGASTORIDAE	0	0	-60	1	1	10	0	0	-12
Craugastor castanedai	ANURA	CRAUGASTORIDAE	0	0	-62	1	1	12	0	0	-23
Craugastor catalinae	ANURA	CRAUGASTORIDAE	1	1	32	0.1	0	7	0	0	-69
Craugastor chac	ANURA	CRAUGASTORIDAE	0	0	-59.5	0.38	0	5.02	0	0	-12.3
Craugastor charadra	ANURA	CRAUGASTORIDAE	0	0	-59.5	0.12	0	4.92	0	0	-17
Craugastor chingopetaca	ANURA	CRAUGASTORIDAE	0.72	1	24.8	0.07	0	3.81	0	0	-41.6
Craugastor chrysozetetes	ANURA	CRAUGASTORIDAE	0	0	-62	1	1	12	0	0	-23
Craugastor coffeus	ANURA	CRAUGASTORIDAE	0	0	-62.7	0	0	2.28	0	0	-21.6
Craugastor crassidigitus	ANURA	CRAUGASTORIDAE	0.24	0	16.6	0.28	0	3.76	0	0	-49.9
Craugastor cruzi	ANURA	CRAUGASTORIDAE	0	0	-62	1	1	12	0	0	-23
Craugastor cuaquero	ANURA	CRAUGASTORIDAE	0	0	-33.3	0	0	1.39	0	0	-32.8
Craugastor cyanochthebius	ANURA	CRAUGASTORIDAE	0	0	-58	0.04	0	6.5	0	0	-20
Craugastor daryi	ANURA	CRAUGASTORIDAE	0	0	-55	0	0	-3	0	0	-16.3
Craugastor decoratus	ANURA	CRAUGASTORIDAE	0.46	0	29	0	0	-3.48	0	0	-23.1
Craugastor emcelae	ANURA	CRAUGASTORIDAE	0.95	1	31.8	0.37	0	8	0	0	-67.8
Craugastor emleni	ANURA	CRAUGASTORIDAE	0	0	-52	0	0	-2	0	0	-8
Craugastor epochthidius	ANURA	CRAUGASTORIDAE	0	0	-62.6	0	0	-1.24	0.21	0	-6.2
Craugastor escoces	ANURA	CRAUGASTORIDAE	0	0	-7.2	0	0	-1.38	0	0	-46.7
Craugastor evanesco	ANURA	CRAUGASTORIDAE	0.55	1	35.2	0.93	1	11.13	0	0	-59.6
Craugastor fecundus	ANURA	CRAUGASTORIDAE	0	0	-53	1	1	10.5	0	0	-25
Craugastor fitzingeri	ANURA	CRAUGASTORIDAE	0.26	0	1.9	0.21	0	3.04	0.04	0	-36.6
Craugastor fleischmanni	ANURA	CRAUGASTORIDAE	0	0	-5.5	0.27	0	4.41	0	0	-47.5
Craugastor gabbi	ANURA	CRAUGASTORIDAE	0.05	0	7	0	0	7	0	0	-64
Craugastor galacticorhinus	ANURA	CRAUGASTORIDAE	0	0	12	0	0	-0.51	0	0	-27
Craugastor glaucus	ANURA	CRAUGASTORIDAE	0	0	0.3	0	0	-5.37	0	0	-18.5
Craugastor gollmeri	ANURA	CRAUGASTORIDAE	0.48	0	24.8	0.45	0	5.4	0	0	-57.3
Craugastor greggi	ANURA	CRAUGASTORIDAE	0	0	-32.5	0	0	-4	0	0	-29
Craugastor guerreroensis	ANURA	CRAUGASTORIDAE	0	0	16	0	0	3	0	0	-36
Craugastor gulosus	ANURA	CRAUGASTORIDAE	0.8	1	31.1	0.36	0	8.22	0	0	-68.8
Craugastor gutschei	ANURA	CRAUGASTORIDAE	0	0	-62.2	1	1	10	0	0	-7.6
Craugastor hobartsmithi	ANURA	CRAUGASTORIDAE	0.56	1	36	0.41	0	5.7	0	0	-32.6
Craugastor inachus	ANURA	CRAUGASTORIDAE	0	0	-64.5	0	0	-0.19	0	0	-15.4
Craugastor laevissimus	ANURA	CRAUGASTORIDAE	0.08	0	-39.6	0.18	0	3.36	0	0	-18.6
Craugastor laticeps	ANURA	CRAUGASTORIDAE	0	0	-45.1	0.21	0	1.31	0	0	-17.3
Craugastor lauraster	ANURA	CRAUGASTORIDAE	0.07	0	-35.6	0.23	0	1.48	0.13	0	-17.6
Craugastor lineatus	ANURA	CRAUGASTORIDAE	0	0	-8.5	0	0	-3.43	0	0	-24.4
Craugastor loki	ANURA	CRAUGASTORIDAE	0.13	0	-2.7	0.06	0	-0.21	0	0	-24.6
Craugastor longirostris	ANURA	CRAUGASTORIDAE	0.71	1	47.2	0	0	-0.7	0	0	-48.8
Craugastor matudai	ANURA	CRAUGASTORIDAE	0	0	-13.5	0	0	-4.45	0	0	-33.2
Craugastor megacephalus	ANURA	CRAUGASTORIDAE	0.18	0	-14	0.3	0	4.92	0.09	0	-30.2
Craugastor megalotympanum	ANURA	CRAUGASTORIDAE	0	0	19	0	0	2	0	0	-27
Craugastor melanostictus	ANURA	CRAUGASTORIDAE	0.17	0	13.5	0.47	0	6.82	0	0	-57.5
Craugastor merendonensis	ANURA	CRAUGASTORIDAE	0	0	-52	0	0	7	0	0	-18
Craugastor metriosistus	ANURA	CRAUGASTORIDAE	0.58	1	39.6	0.17	0	5.34	0	0	-50.4
Craugastor mexicanus	ANURA	CRAUGASTORIDAE	0.39	0	24.8	0.05	0	-1.1	0	0	-24.9
Craugastor milesi	ANURA	CRAUGASTORIDAE	0	0	-59.2	0.34	0	7	0	0	-20.4
Craugastor mimus	ANURA	CRAUGASTORIDAE	0.14	0	-17.2	0.08	0	0.26	0.16	0	-29.4
Craugastor monnichorum	ANURA	CRAUGASTORIDAE	0.67	1	30.8	0.85	1	8.8	0	0	-62.6
Craugastor montanus	ANURA	CRAUGASTORIDAE	0	0	-2.3	0	0	-3	0	0	-34
Craugastor myllomyllon	ANURA	CRAUGASTORIDAE	0	0	-56	0	0	-1	0	0	-17
Craugastor nefrens	ANURA	CRAUGASTORIDAE	0	0	-60	0	0	6	0	0	-12
Craugastor noblei	ANURA	CRAUGASTORIDAE	0.06	0	-32.8	0.25	0	1.84	0.07	0	-22.3
Craugastor obesus	ANURA	CRAUGASTORIDAE	0.78	1	31.1	0.45	0	8.41	0	0	-68.3
Craugastor occidentalis	ANURA	CRAUGASTORIDAE	0.71	1	38.2	0.41	0	6.42	0	0	-33.4
Craugastor olanchano	ANURA	CRAUGASTORIDAE	0	0	-64.7	0	0	7.67	0	0	-11.7
Craugastor omiltemanus	ANURA	CRAUGASTORIDAE	0	0	16.1	0	0	0.24	0	0	-34.9
Craugastor omoaensis	ANURA	CRAUGASTORIDAE	0	0	-52	1	1	9	0	0	-18
Craugastor opimus	ANURA	CRAUGASTORIDAE	0.48	0	32.5	0.04	0	2.65	0	0	-43.5
Craugastor palenque	ANURA	CRAUGASTORIDAE	0	0	-30.2	0	0	-6.23	0	0	-26.4
Craugastor pechorum	ANURA	CRAUGASTORIDAE	0	0	-64.4	0	0	-11.88	0.12	0	-11.4
Craugastor pelorus	ANURA	CRAUGASTORIDAE	0.04	0	12.5	0	0	-7.02	0	0	-25.3
Craugastor persimilis	ANURA	CRAUGASTORIDAE	0	0	1.2	0	0	0.54	0	0	-51.9
Craugastor phasma	ANURA	CRAUGASTORIDAE	1	1	32	0	0	7	0	0	-69
Craugastor podiciferus	ANURA	CRAUGASTORIDAE	0	0	-6.4	0.12	0	3.86	0	0	-49
Craugastor polymniae	ANURA	CRAUGASTORIDAE	0	0	17	0	0	0	0	0	-21
Craugastor polyptychus	ANURA	CRAUGASTORIDAE	0.2	0	18.7	0	0	2.42	0	0	-57.6
Craugastor pozo	ANURA	CRAUGASTORIDAE	0	0	15	0	0	2	0	0	-21
Craugastor psephosypharus	ANURA	CRAUGASTORIDAE	0	0	-59.5	0.54	1	7.69	0	0	-11.2
Craugastor punctariolus	ANURA	CRAUGASTORIDAE	0.26	0	28.4	0.95	1	10.14	0	0	-52.9
Craugastor pygmaeus	ANURA	CRAUGASTORIDAE	0.04	0	3.5	0.01	0	-1.16	0	0	-26.9
Craugastor raniformis	ANURA	CRAUGASTORIDAE	0.48	0	32.4	0.26	0	6.61	0	0	-44.4
Craugastor ranoides	ANURA	CRAUGASTORIDAE	0.17	0	0.4	0.21	0	5.48	0	0	-46.6
Craugastor rayo	ANURA	CRAUGASTORIDAE	0	0	5.3	0.17	0	6.59	0	0	-54.9
Craugastor rhodopis	ANURA	CRAUGASTORIDAE	0.67	1	39.6	0	0	-3.49	0	0	-24.5
Craugastor rhyacobatrachus	ANURA	CRAUGASTORIDAE	0.75	1	23	0.12	0	6.67	0	0	-63.7
Craugastor rivulus	ANURA	CRAUGASTORIDAE	0	0	-38.4	0	0	-2.12	0	0	-21.2
Craugastor rostralis	ANURA	CRAUGASTORIDAE	0	0	-62.5	0.17	0	4	0	0	-16.6
Craugastor rugosus	ANURA	CRAUGASTORIDAE	0.11	0	15.8	0.18	0	6.49	0	0	-55.5
Craugastor rugulosus	ANURA	CRAUGASTORIDAE	0.04	0	12.5	0.19	0	3.46	0	0	-29.2
Craugastor rupinius	ANURA	CRAUGASTORIDAE	0	0	-48.7	0	0	-1.11	0.02	0	-14.5
Craugastor sabrinus	ANURA	CRAUGASTORIDAE	0	0	-59.1	0.67	1	8.97	0	0	-8.4
Craugastor sagui	ANURA	CRAUGASTORIDAE	0	0	29	1	1	10	0	0	-53
Craugastor saltator	ANURA	CRAUGASTORIDAE	0	0	18.5	0	0	1	0	0	-35.5
Craugastor saltuarius	ANURA	CRAUGASTORIDAE	0	0	-62.1	0.96	1	10.95	0	0	-14.8
Craugastor sandersoni	ANURA	CRAUGASTORIDAE	0	0	-58.7	0.61	1	7.44	0	0	-9.1
Craugastor silvicola	ANURA	CRAUGASTORIDAE	0	0	6	0	0	-1	0	0	-25
Craugastor spatulatus	ANURA	CRAUGASTORIDAE	0	0	17.6	0	0	-1.15	0	0	-24.9
Craugastor stadelmani	ANURA	CRAUGASTORIDAE	0	0	-63.3	0.66	1	9.67	0	0	-7.7
Craugastor stejnegerianus	ANURA	CRAUGASTORIDAE	0.06	0	-0.2	0.28	0	5.84	0	0	-47.9
Craugastor stuarti	ANURA	CRAUGASTORIDAE	0	0	-35.5	0	0	-3.63	0	0	-20.2
Craugastor tabasarae	ANURA	CRAUGASTORIDAE	0.27	0	31.2	0.86	1	8.36	0	0	-54.6
Craugastor talamancae	ANURA	CRAUGASTORIDAE	0.43	0	19	0.35	0	4.92	0	0	-51.3
Craugastor tarahumaraensis	ANURA	CRAUGASTORIDAE	0.57	1	34.5	0.78	1	11.94	0	0	-28.9
Craugastor taurus	ANURA	CRAUGASTORIDAE	0.18	0	22.1	0.15	0	6.47	0	0	-53.9
Craugastor taylori	ANURA	CRAUGASTORIDAE	0	0	15	0	0	-7	0	0	-21
Craugastor trachydermus	ANURA	CRAUGASTORIDAE	0	0	-64	0	0	5	0	0	-15
Craugastor underwoodi	ANURA	CRAUGASTORIDAE	0.18	0	8.5	0.16	0	5.51	0	0	-56.6
Craugastor uno	ANURA	CRAUGASTORIDAE	0	0	10	0.29	0	3.63	0	0	-34.8
Craugastor vocalis	ANURA	CRAUGASTORIDAE	0.64	1	37.2	0.46	0	6.73	0	0	-32.2
Craugastor vulcani	ANURA	CRAUGASTORIDAE	0.02	0	19	0	0	0.82	0	0	-27
Craugastor xucanebi	ANURA	CRAUGASTORIDAE	0	0	-49	0	0	-1.34	0	0	-18.5
Craugastor yucatanensis	ANURA	CRAUGASTORIDAE	0.38	0	27.1	0	0	-2.5	0	0	-32.8
Craugastor zunigai	ANURA	CRAUGASTORIDAE	0	0	7	0.28	0	8.15	0	0	-64
Crinia bilingua	ANURA	MYOBATRACHIDAE	0	0	3.1	0.21	0	2.5	0.33	0	-4.6
Crinia deserticola	ANURA	MYOBATRACHIDAE	0	0	0.3	0.11	0	2.02	0.3	0	-3.6
Crinia georgiana	ANURA	MYOBATRACHIDAE	0	0	13.5	0.9	1	21.79	0	0	-33.3
Crinia glauerti	ANURA	MYOBATRACHIDAE	0	0	13.7	0.96	1	24.8	0	0	-31.8
Crinia insignifera	ANURA	MYOBATRACHIDAE	0	0	12.7	0.96	1	26.31	0	0	-26
Crinia nimbus	ANURA	MYOBATRACHIDAE	0	0	8.8	0.89	1	29.88	0	0	-34.4
Crinia parinsignifera	ANURA	MYOBATRACHIDAE	0.02	0	15.6	0.19	0	3.38	0	0	-22.5
Crinia pseudinsignifera	ANURA	MYOBATRACHIDAE	0	0	13.6	0.99	1	28.18	0	0	-29.7
Crinia remota	ANURA	MYOBATRACHIDAE	0	0	1.7	0.02	0	0.33	0.38	0	-4.3
Crinia riparia	ANURA	MYOBATRACHIDAE	0	0	14.5	0.58	1	8.99	0	0	-25.5
Crinia signifera	ANURA	MYOBATRACHIDAE	0.02	0	16.6	0.35	0	5.44	0	0	-26.3
Crinia sloanei	ANURA	MYOBATRACHIDAE	0	0	11.4	0.34	0	4.54	0.01	0	-13.9
Crinia subinsignifera	ANURA	MYOBATRACHIDAE	0	0	9.9	0.62	1	11.29	0	0	-31
Crinia tasmaniensis	ANURA	MYOBATRACHIDAE	0	0	13.8	0.74	1	16.27	0	0	-28.8
Crinia tinnula	ANURA	MYOBATRACHIDAE	0.11	0	22.1	0.38	0	5.38	0	0	-39
Crossodactylodes bokermanni	ANURA	LEPTODACTYLIDAE	0.93	1	41.6	1	1	20.2	0	0	-23.5
Crossodactylodes izecksohni	ANURA	LEPTODACTYLIDAE	1	1	38	1	1	17	0	0	-19
Crossodactylodes pintoi	ANURA	LEPTODACTYLIDAE	1	1	44	0	0	-1.19	0	0	-23
Crossodactylus aeneus	ANURA	HYLODIDAE	0.76	1	39.6	0.02	0	-0.08	0	0	-22.4
Crossodactylus bokermanni	ANURA	HYLODIDAE	1	1	47	0.67	1	10.13	0	0	-35
Crossodactylus caramaschii	ANURA	HYLODIDAE	0.29	0	23.9	0	0	1.06	0	0	-24.2
Crossodactylus cyclospinus	ANURA	HYLODIDAE	0	0	12	0	0	5	0	0	-10
Crossodactylus dantei	ANURA	HYLODIDAE	1	1	57	0	0	7	0	0	-42
Crossodactylus dispar	ANURA	HYLODIDAE	0.91	1	50.8	0	0	0.63	0	0	-23.7
Crossodactylus gaudichaudii	ANURA	HYLODIDAE	0.73	1	39.8	0.16	0	2.65	0	0	-20.7
Crossodactylus grandis	ANURA	HYLODIDAE	1	1	55.4	0	0	-3.35	0	0	-21.9
Crossodactylus lutzorum	ANURA	HYLODIDAE	0.98	1	49.6	1	1	16	0	0	-48.6
Crossodactylus schmidti	ANURA	HYLODIDAE	0.36	0	25.6	0	0	-3.93	0.16	0	-6.9
Crossodactylus trachystomus	ANURA	HYLODIDAE	1	1	51	1	1	15.93	0	0	-37
Crotaphatrema bornmuelleri	GYMNOPHIONA	SCOLECOMORPHIDAE	1	1	53	0	0	-3.3	0	0	-72
Crotaphatrema lamottei	GYMNOPHIONA	SCOLECOMORPHIDAE	1	1	62	0	0	-9.51	0	0	-41
Crotaphatrema tchabalmbaboensis	GYMNOPHIONA	SCOLECOMORPHIDAE	1	1	75.5	0	0	6	0	0	-41.9
Cruziohyla calcarifer	ANURA	PHYLLOMEDUSIDAE	0.84	1	47.7	0.02	0	3.89	0	0	-50.3
Cruziohyla craspedopus	ANURA	PHYLLOMEDUSIDAE	0.69	1	37.3	0.21	0	1.26	0	0	-51.6
Cruziohyla sylviae	ANURA	PHYLLOMEDUSIDAE	0.23	0	-6.6	0.15	0	-2.68	0.07	0	-38.1
Cryptobatrachus boulengeri	ANURA	HEMIPHRACTIDAE	0.37	0	27.3	0.49	0	8.38	0	0	-41
Cryptobatrachus conditus	ANURA	HEMIPHRACTIDAE	0	0	16	1	1	18	0	0	-61
Cryptobatrachus fuhrmanni	ANURA	HEMIPHRACTIDAE	0.79	1	51.1	0	0	4.51	0	0	-49.9
Cryptobatrachus pedroruizi	ANURA	HEMIPHRACTIDAE	0.28	0	22	0.77	1	10.78	0	0	-43.7
Cryptobatrachus remotus	ANURA	HEMIPHRACTIDAE	0.68	1	36.3	0.18	0	6.26	0	0	-52.3
Cryptobatrachus ruthveni	ANURA	HEMIPHRACTIDAE	0	0	20	0.66	1	8.33	0	0	-43
Cryptobranchus alleganiensis	CAUDATA	CRYPTOBRANCHIDAE	0.04	0	20.9	0	0	-8.76	0	0	-32.4
Cryptothylax greshoffii	ANURA	HYPEROLIIDAE	0.44	0	41.1	0.01	0	-4.55	0	0	-61.4
Cryptothylax minutus	ANURA	HYPEROLIIDAE	0	0	12	0	0	-6.07	0	0	-69.9
Cryptotriton alvarezdeltoroi	CAUDATA	PLETHODONTIDAE	0	0	15.6	0	0	-6.99	0	0	-23
Cryptotriton monzoni	CAUDATA	PLETHODONTIDAE	0	0	-68	0	0	-2	0	0	-14
Cryptotriton nasalis	CAUDATA	PLETHODONTIDAE	0	0	-52.3	0.76	1	8.49	0	0	-17.8
Cryptotriton necopinus	CAUDATA	PLETHODONTIDAE	0	0	-67	0.01	0	4.05	0	0	-12
Cryptotriton sierraminensis	CAUDATA	PLETHODONTIDAE	0	0	-68	0	0	-0.85	0	0	-14
Cryptotriton veraepacis	CAUDATA	PLETHODONTIDAE	0	0	-63.6	0	0	-3	0	0	-13.2
Cryptotriton xucaneborum	CAUDATA	PLETHODONTIDAE	0	0	-56	0	0	-1.83	0	0	-17
Ctenophryne aequatorialis	ANURA	MICROHYLIDAE	0.32	0	34.4	0	0	-15.48	0	0	-43
Ctenophryne aterrima	ANURA	MICROHYLIDAE	0.74	1	44	0.06	0	2.03	0	0	-48.2
Ctenophryne barbatula	ANURA	MICROHYLIDAE	0	0	29	1	1	22	0	0	-32
Ctenophryne carpish	ANURA	MICROHYLIDAE	0	0	19.3	0	0	-2.1	0	0	-35
Ctenophryne geayi	ANURA	MICROHYLIDAE	0.74	1	44.3	0.26	0	2.1	0.01	0	-51.7
Ctenophryne minor	ANURA	MICROHYLIDAE	0	0	14	0	0	8	0	0	-63
Cycloramphus acangatan	ANURA	CYCLORAMPHIDAE	0.98	1	41.2	0	0	0.42	0	0	-28.1
Cycloramphus asper	ANURA	CYCLORAMPHIDAE	0	0	-1	0	0	-2.5	0	0	-11.5
Cycloramphus bandeirensis	ANURA	CYCLORAMPHIDAE	1	1	45	1	1	25.56	0	0	-28
Cycloramphus bolitoglossus	ANURA	CYCLORAMPHIDAE	0	0	4.5	0	0	-1.69	0	0	-14.3
Cycloramphus boraceiensis	ANURA	CYCLORAMPHIDAE	0.74	1	39.8	0	0	-2.38	0	0	-20.3
Cycloramphus brasiliensis	ANURA	CYCLORAMPHIDAE	0.54	1	36.5	0	0	-5.08	0	0	-16.1
Cycloramphus carvalhoi	ANURA	CYCLORAMPHIDAE	1	1	55	0	0	-4	0	0	-19
Cycloramphus catarinensis	ANURA	CYCLORAMPHIDAE	0	0	-1	0	0	-1	0	0	-11
Cycloramphus cedrensis	ANURA	CYCLORAMPHIDAE	0	0	-3	0	0	-2.33	0	0	-7
Cycloramphus diringshofeni	ANURA	CYCLORAMPHIDAE	0	0	4.8	0	0	-2	0	0	-11.9
Cycloramphus dubius	ANURA	CYCLORAMPHIDAE	0.69	1	35.7	0	0	0.83	0	0	-25.7
Cycloramphus duseni	ANURA	CYCLORAMPHIDAE	0	0	14	0	0	3	0	0	-28
Cycloramphus eleutherodactylus	ANURA	CYCLORAMPHIDAE	0.86	1	48.1	0.18	0	2.4	0	0	-25
Cycloramphus faustoi	ANURA	CYCLORAMPHIDAE	1	1	38	0	0	3	0	0	-27
Cycloramphus fuliginosus	ANURA	CYCLORAMPHIDAE	0.54	1	31.4	0.66	1	11.33	0	0	-20.4
Cycloramphus granulosus	ANURA	CYCLORAMPHIDAE	1	1	53.4	0	0	-0.14	0	0	-22.4
Cycloramphus izecksohni	ANURA	CYCLORAMPHIDAE	0.21	0	17.4	0	0	-1.32	0	0	-19.9
Cycloramphus juimirim	ANURA	CYCLORAMPHIDAE	0	0	26	0	0	0.52	0	0	-27
Cycloramphus lutzorum	ANURA	CYCLORAMPHIDAE	0.53	1	33.1	0	0	0.23	0	0	-22.9
Cycloramphus migueli	ANURA	CYCLORAMPHIDAE	0	0	5.7	0.72	1	8.88	0	0	-11.7
Cycloramphus mirandaribeiroi	ANURA	CYCLORAMPHIDAE	0	0	2.8	0	0	3	0	0	-24
Cycloramphus ohausi	ANURA	CYCLORAMPHIDAE	1	1	36.8	0	0	-4	0	0	-14.8
Cycloramphus organensis	ANURA	CYCLORAMPHIDAE	1	1	37	0	0	-5.51	0	0	-11
Cycloramphus rhyakonastes	ANURA	CYCLORAMPHIDAE	0	0	0	0	0	1.5	0	0	-23
Cycloramphus semipalmatus	ANURA	CYCLORAMPHIDAE	0.94	1	44.3	0	0	1.4	0	0	-25.4
Cycloramphus stejnegeri	ANURA	CYCLORAMPHIDAE	1	1	36.8	0	0	-3.6	0	0	-14
Cycloramphus valae	ANURA	CYCLORAMPHIDAE	0	0	0.3	0	0	-5.35	0.07	0	-6.8
Cyclorana platycephala	ANURA	PELODRYADIDAE	0	0	12.9	0.56	1	8.53	0.06	0	-12.5
Cynops chenggongensis	CAUDATA	SALAMANDRIDAE	0	0	27	1	1	11.45	0	0	-14
Cynops cyanurus	CAUDATA	SALAMANDRIDAE	0.01	0	23.4	0.38	0	6.87	0	0	-18
Cynops ensicauda	CAUDATA	SALAMANDRIDAE	0.1	0	25.4	0	0	-5	0	0	-31.4
Cynops fudingensis	CAUDATA	SALAMANDRIDAE	0	0	12	0	0	2	0	0	-47
Cynops glaucus	CAUDATA	SALAMANDRIDAE	0	0	12	0	0	3	0	0	-42
Cynops orientalis	CAUDATA	SALAMANDRIDAE	0	0	12.1	0.01	0	1.37	0	0	-37.7
Cynops orphicus	CAUDATA	SALAMANDRIDAE	0	0	8.7	0	0	1.02	0	0	-35.1
Cynops pyrrhogaster	CAUDATA	SALAMANDRIDAE	0.02	0	15.4	0	0	-5.34	0	0	-35.7
Cynops wolterstorffi	CAUDATA	SALAMANDRIDAE	0	0	25.5	1	1	9	0	0	-14.5
Cynops yunnanensis	CAUDATA	SALAMANDRIDAE	0.02	0	24	0.35	0	6.7	0	0	-21.1
Dasypops schirchi	ANURA	MICROHYLIDAE	0.58	1	35.5	0.99	1	15.72	0	0	-24
Dendrobates auratus	ANURA	DENDROBATIDAE	0.35	0	22.9	0.19	0	3.23	0	0	-47.3
Dendrobates leucomelas	ANURA	DENDROBATIDAE	0.83	1	60.3	0.37	0	7.38	0	0	-58.5
Dendrobates nubeculosus	ANURA	DENDROBATIDAE	0	0	-9	0	0	-4	0	0	-34
Dendrobates tinctorius	ANURA	DENDROBATIDAE	0.8	1	51.3	0.11	0	-8.63	0	0	-62.5
Dendrobates truncatus	ANURA	DENDROBATIDAE	0.39	0	26.6	0.32	0	7.23	0	0	-49.5
Dendrophryniscus berthalutzae	ANURA	BUFONIDAE	0	0	0	0	0	-3.34	0	0	-10.8
Dendrophryniscus brevipollicatus	ANURA	BUFONIDAE	0.71	1	40.2	0.14	0	2	0	0	-20.6
Dendrophryniscus carvalhoi	ANURA	BUFONIDAE	1	1	38.8	1	1	17	0	0	-25
Dendrophryniscus krausae	ANURA	BUFONIDAE	0	0	0.5	0	0	-9	0.5	0	-4
Dendrophryniscus leucomystax	ANURA	BUFONIDAE	0.44	0	31.1	0	0	-0.48	0	0	-21.7
Dendrophryniscus proboscideus	ANURA	BUFONIDAE	0.39	0	30.3	0.71	1	8.51	0	0	-31.8
Dendrophryniscus stawiarskyi	ANURA	BUFONIDAE	0	0	19.3	0	0	-10	0	0	-6.4
Dendropsophus acreanus	ANURA	HYLIDAE	0.65	1	42.1	0.21	0	3.72	0.06	0	-29.3
Dendropsophus allenorum	ANURA	HYLIDAE	0.01	0	-14.7	0	0	-1.7	0	0	-55.6
Dendropsophus amicorum	ANURA	HYLIDAE	1	1	59	0	0	4	0	0	-68
Dendropsophus anataliasiasi	ANURA	HYLIDAE	1	1	65.6	0.54	1	11.3	0	0	-48.7
Dendropsophus anceps	ANURA	HYLIDAE	0.67	1	35.8	0.7	1	12.25	0	0	-23.7
Dendropsophus aperomeus	ANURA	HYLIDAE	0.27	0	19.4	0.01	0	-3.89	0	0	-42.4
Dendropsophus araguaya	ANURA	HYLIDAE	1	1	79	1	1	18	0	0	-36
Dendropsophus baileyi	ANURA	HYLIDAE	0.61	1	33.7	0	0	0.88	0	0	-24.2
Dendropsophus battersbyi	ANURA	HYLIDAE	1	1	65	0	0	7	0	0	-62
Dendropsophus berthalutzae	ANURA	HYLIDAE	0.48	0	31	0.2	0	3.71	0	0	-21.2
Dendropsophus bifurcus	ANURA	HYLIDAE	0.46	0	23	0.16	0	1.19	0.09	0	-33.6
Dendropsophus bipunctatus	ANURA	HYLIDAE	0.53	1	33.9	0.62	1	11.05	0	0	-27.2
Dendropsophus bogerti	ANURA	HYLIDAE	0.99	1	55.8	0	0	4.9	0	0	-45.5
Dendropsophus bokermanni	ANURA	HYLIDAE	0.57	1	29.1	0.08	0	-1.36	0	0	-46
Dendropsophus branneri	ANURA	HYLIDAE	0.57	1	36.8	0.37	0	5.05	0	0	-30.9
Dendropsophus brevifrons	ANURA	HYLIDAE	0.57	1	30.1	0.16	0	-0.17	0	0	-54.3
Dendropsophus cachimbo	ANURA	HYLIDAE	1	1	52	1	1	15	0	0	-59
Dendropsophus carnifex	ANURA	HYLIDAE	1	1	64.8	0	0	-6.6	0	0	-55.6
Dendropsophus cerradensis	ANURA	HYLIDAE	1	1	60	0	0	-15	0	0	-27
Dendropsophus coffea	ANURA	HYLIDAE	0	0	-25	0	0	-5	0	0	-20
Dendropsophus columbianus	ANURA	HYLIDAE	0.93	1	46.9	0.1	0	3.5	0	0	-36.3
Dendropsophus cruzi	ANURA	HYLIDAE	1	1	62.5	0.85	1	15.57	0	0	-39.2
Dendropsophus decipiens	ANURA	HYLIDAE	0.61	1	36.9	0.36	0	5.36	0	0	-28.7
Dendropsophus delarivai	ANURA	HYLIDAE	0.06	0	-0.8	0	0	-4.58	0.13	0	-10
Dendropsophus dutrai	ANURA	HYLIDAE	0.68	1	34.6	0	0	0.65	0	0	-37.3
Dendropsophus ebraccatus	ANURA	HYLIDAE	0.48	0	26.6	0.15	0	2.85	0	0	-44.9
Dendropsophus elegans	ANURA	HYLIDAE	0.68	1	38.6	0.5	0	8.95	0	0	-28
Dendropsophus elianeae	ANURA	HYLIDAE	0.23	0	20	0.16	0	1.83	0.15	0	-7.7
Dendropsophus frosti	ANURA	HYLIDAE	0.67	1	24	0.33	0	3.67	0	0	-61.7
Dendropsophus garagoensis	ANURA	HYLIDAE	0	0	-31	0	0	3.43	0	0	-37
Dendropsophus gaucheri	ANURA	HYLIDAE	1	1	45.5	0.42	0	8.05	0	0	-69.4
Dendropsophus giesleri	ANURA	HYLIDAE	0.69	1	37.6	0.51	1	10.17	0	0	-20.5
Dendropsophus gryllatus	ANURA	HYLIDAE	1	1	57	0	0	-13.13	0	0	-59
Dendropsophus haddadi	ANURA	HYLIDAE	0.4	0	28	0.87	1	14.87	0	0	-20.9
Dendropsophus haraldschultzi	ANURA	HYLIDAE	0.76	1	42	0.15	0	1.18	0	0	-48.6
Dendropsophus jimi	ANURA	HYLIDAE	0.89	1	47.8	0.03	0	-2.16	0	0	-29
Dendropsophus joannae	ANURA	HYLIDAE	0.46	0	41.4	0	0	2.08	0	0	-29.3
Dendropsophus juliani	ANURA	HYLIDAE	0.37	0	33.9	0.18	0	6.98	0	0	-26.1
Dendropsophus koechlini	ANURA	HYLIDAE	0.58	1	30.7	0.11	0	0.48	0.03	0	-39.5
Dendropsophus leali	ANURA	HYLIDAE	0.7	1	43.3	0.19	0	2.67	0.03	0	-39.3
Dendropsophus leucophyllatus	ANURA	HYLIDAE	0.75	1	44	0.25	0	1.39	0.01	0	-50.4
Dendropsophus limai	ANURA	HYLIDAE	0	0	23	0	0	-1.35	0	0	-29
Dendropsophus luddeckei	ANURA	HYLIDAE	0.51	1	31.7	0.08	0	3.64	0	0	-34.6
Dendropsophus luteoocellatus	ANURA	HYLIDAE	1	1	66.3	0.66	1	14.64	0	0	-62.5
Dendropsophus manonegra	ANURA	HYLIDAE	0.49	0	27.1	0.87	1	9.41	0	0	-57.2
Dendropsophus marmoratus	ANURA	HYLIDAE	0.75	1	44	0.27	0	2.52	0	0	-51.8
Dendropsophus mathiassoni	ANURA	HYLIDAE	0.07	0	-24.4	0.6	1	10.26	0	0	-44.7
Dendropsophus melanargyreus	ANURA	HYLIDAE	0.92	1	56.1	0.42	0	7.58	0.06	0	-40.5
Dendropsophus meridensis	ANURA	HYLIDAE	1	1	67.1	1	1	12.57	0	0	-55.4
Dendropsophus meridianus	ANURA	HYLIDAE	0.7	1	35.1	0.01	0	-0.96	0	0	-19.7
Dendropsophus microcephalus	ANURA	HYLIDAE	0.79	1	45.4	0.29	0	3.27	0	0	-50.4
Dendropsophus microps	ANURA	HYLIDAE	0.36	0	21.6	0.27	0	2.58	0.09	0	-17.2
Dendropsophus minimus	ANURA	HYLIDAE	0	0	29	0	0	-10	0	0	-51
Dendropsophus minusculus	ANURA	HYLIDAE	0.69	1	34.5	0.34	0	6.23	0	0	-56.5
Dendropsophus minutus	ANURA	HYLIDAE	0.73	1	44.2	0.32	0	3.54	0.05	0	-39.7
Dendropsophus miyatai	ANURA	HYLIDAE	0.65	1	34.4	0.22	0	1.51	0	0	-55.3
Dendropsophus molitor	ANURA	HYLIDAE	0.49	0	35.1	0	0	2.24	0	0	-36.3
Dendropsophus nahdereri	ANURA	HYLIDAE	0	0	-0.2	0	0	-2.61	0	0	-14.2
Dendropsophus nanus	ANURA	HYLIDAE	0.71	1	43.9	0.32	0	4.43	0.13	0	-30.1
Dendropsophus norandinus	ANURA	HYLIDAE	1	1	67.8	0	0	3.3	0	0	-60.5
Dendropsophus novaisi	ANURA	HYLIDAE	0	0	25.5	0.52	1	7.5	0	0	-20
Dendropsophus oliveirai	ANURA	HYLIDAE	0.23	0	24	0.39	0	5.03	0	0	-16.7
Dendropsophus padreluna	ANURA	HYLIDAE	0.4	0	38	0	0	2.75	0	0	-29.7
Dendropsophus parviceps	ANURA	HYLIDAE	0.74	1	43	0.3	0	3.82	0.01	0	-49.4
Dendropsophus pauiniensis	ANURA	HYLIDAE	0.88	1	54.3	0.1	0	-0.09	0	0	-47.5
Dendropsophus pelidnus	ANURA	HYLIDAE	0.98	1	65.1	1	1	16	0	0	-56.3
Dendropsophus phlebodes	ANURA	HYLIDAE	0.4	0	21.4	0.16	0	2.78	0	0	-44.6
Dendropsophus praestans	ANURA	HYLIDAE	1	1	72	1	1	10	0	0	-62
Dendropsophus pseudomeridianus	ANURA	HYLIDAE	0.61	1	33.1	0	0	-2.97	0	0	-20.3
Dendropsophus reichlei	ANURA	HYLIDAE	0.49	0	31.2	0	0	1.3	0	0	-24.3
Dendropsophus rhea	ANURA	HYLIDAE	1	1	50	0	0	0	0	0	-31
Dendropsophus rhodopeplus	ANURA	HYLIDAE	0.47	0	22.9	0.1	0	-0.72	0.03	0	-41.8
Dendropsophus riveroi	ANURA	HYLIDAE	0.65	1	38.1	0.19	0	1.23	0.03	0	-44.3
Dendropsophus robertmertensi	ANURA	HYLIDAE	0	0	-34.3	0.05	0	0.53	0	0	-17.1
Dendropsophus rossalleni	ANURA	HYLIDAE	0.68	1	36.6	0.14	0	0.45	0	0	-48.5
Dendropsophus rubicundulus	ANURA	HYLIDAE	0.93	1	58.8	0.48	0	7.66	0.01	0	-33.3
Dendropsophus ruschii	ANURA	HYLIDAE	0.45	0	32	0.98	1	19.2	0	0	-21.4
Dendropsophus sanborni	ANURA	HYLIDAE	0.03	0	2.5	0	0	-4	0.62	1	-1.1
Dendropsophus sarayacuensis	ANURA	HYLIDAE	0.69	1	37.4	0.27	0	2.52	0	0	-49.4
Dendropsophus sartori	ANURA	HYLIDAE	0.17	0	25.1	0.17	0	1.22	0	0	-30.1
Dendropsophus schubarti	ANURA	HYLIDAE	0.65	1	44.3	0.21	0	2.7	0	0	-31.2
Dendropsophus seniculus	ANURA	HYLIDAE	0.8	1	41.2	0.62	1	10.55	0	0	-26.3
Dendropsophus soaresi	ANURA	HYLIDAE	0.69	1	47.3	0.33	0	3.21	0	0	-33.6
Dendropsophus stingi	ANURA	HYLIDAE	0	0	-20.5	0	0	5	0	0	-40.8
Dendropsophus studerae	ANURA	HYLIDAE	1	1	56.9	0	0	0.7	0	0	-41.5
Dendropsophus subocularis	ANURA	HYLIDAE	0.6	1	34.4	0.09	0	4.41	0	0	-43.5
Dendropsophus timbeba	ANURA	HYLIDAE	0.91	1	47.3	0.13	0	4.89	0	0	-38.4
Dendropsophus tintinnabulum	ANURA	HYLIDAE	1	1	62	0.28	0	6.43	0	0	-69.9
Dendropsophus triangulum	ANURA	HYLIDAE	0.69	1	38.8	0.18	0	0.3	0	0	-49.6
Dendropsophus tritaeniatus	ANURA	HYLIDAE	0.64	1	37.5	0.21	0	6.32	0.03	0	-14.9
Dendropsophus virolinensis	ANURA	HYLIDAE	1	1	46.5	0.31	0	5.21	0	0	-32.8
Dendropsophus vraemi	ANURA	HYLIDAE	0	0	1	0	0	-12	1	1	1
Dendropsophus walfordi	ANURA	HYLIDAE	0.93	1	58.5	0.26	0	1.94	0	0	-49.5
Dendropsophus werneri	ANURA	HYLIDAE	0.33	0	20.8	0	0	0.48	0	0	-22
Dendropsophus xapuriensis	ANURA	HYLIDAE	0.91	1	47.3	0.13	0	4.89	0	0	-38.4
Dendropsophus yaracuyanus	ANURA	HYLIDAE	1	1	42	1	1	23.25	0	0	-63
Dendrotriton bromeliacius	CAUDATA	PLETHODONTIDAE	0	0	-56	0	0	-7	0	0	-26
Dendrotriton chujorum	CAUDATA	PLETHODONTIDAE	0	0	-28.1	0	0	-5.07	0	0	-23.1
Dendrotriton cuchumatanus	CAUDATA	PLETHODONTIDAE	0	0	-16	0	0	-4	0	0	-26
Dendrotriton kekchiorum	CAUDATA	PLETHODONTIDAE	0	0	-36	0	0	-2	0	0	-22
Dendrotriton megarhinus	CAUDATA	PLETHODONTIDAE	0	0	10	0	0	5	0	0	-32
Dendrotriton rabbi	CAUDATA	PLETHODONTIDAE	0	0	-47	0	0	-4	0	0	-26
Dendrotriton sanctibarbarus	CAUDATA	PLETHODONTIDAE	0	0	-62	0	0	5	0	0	-21
Dendrotriton xolocalcae	CAUDATA	PLETHODONTIDAE	0	0	-5.2	0	0	-3.8	0	0	-33.9
Dermatonotus muelleri	ANURA	MICROHYLIDAE	0.71	1	44.2	0.37	0	5.51	0.16	0	-24
Dermophis costaricense	GYMNOPHIONA	DERMOPHIIDAE	0	0	-8.5	0	0	1.56	0	0	-46.7
Dermophis glandulosus	GYMNOPHIONA	DERMOPHIIDAE	0.2	0	16.5	0.2	0	7.46	0	0	-50.4
Dermophis gracilior	GYMNOPHIONA	DERMOPHIIDAE	0.32	0	13.9	0.13	0	6.81	0	0	-60.8
Dermophis mexicanus	GYMNOPHIONA	DERMOPHIIDAE	0.06	0	-22.3	0.13	0	0.54	0.1	0	-17
Dermophis oaxacae	GYMNOPHIONA	DERMOPHIIDAE	0.14	0	20.1	0.21	0	2.97	0	0	-30.1
Dermophis occidentalis	GYMNOPHIONA	DERMOPHIIDAE	0.13	0	9.5	0.32	0	6.63	0	0	-48.4
Dermophis parviceps	GYMNOPHIONA	DERMOPHIIDAE	0.66	1	35.6	0.47	0	6.36	0	0	-62.4
Desmognathus abditus	CAUDATA	PLETHODONTIDAE	0	0	21.6	0	0	-13.33	0	0	-30.8
Desmognathus aeneus	CAUDATA	PLETHODONTIDAE	0	0	20.5	0	0	-10.26	0	0	-29.3
Desmognathus apalachicolae	CAUDATA	PLETHODONTIDAE	0	0	19.5	0	0	-6.77	0	0	-37.6
Desmognathus auriculatus	CAUDATA	PLETHODONTIDAE	0.04	0	19	0.06	0	-2.72	0	0	-29.7
Desmognathus brimleyorum	CAUDATA	PLETHODONTIDAE	0	0	16.2	0	0	1.19	0	0	-28.2
Desmognathus carolinensis	CAUDATA	PLETHODONTIDAE	0	0	22.9	0	0	-15.25	0	0	-30.6
Desmognathus folkertsi	CAUDATA	PLETHODONTIDAE	0	0	18	0	0	-15	0	0	-34
Desmognathus fuscus	CAUDATA	PLETHODONTIDAE	0.08	0	21.7	0	0	-7.67	0	0	-35.8
[truncated: 5,205 more rows]

## Sheet: order level
order	number of species in order	Heat waves count of exposed species	Heat waves proportion exposed species	Droughts count of exposed species	Droughts proportion exposed species	Cold spells count of exposed species	Cold spells proportion exposed species
ANURA	6340	2740	0.432177	1043	0.16	197	0.03
CAUDATA	696	97	0.139368	72	0.1	0	0
GYMNOPHIONA	168	69	0.410714	28	0.17	2	0.01

## Sheet: family-level
family	order	number of species in family	Heat waves count of exposed species	Heat waves proportion exposed species	Excess heat waves per grid cell per decade	Droughts count of exposed species	Droughts proportion exposed species	Excess droughts per grid cell per decade	Cold spells count of exposed species	Cold spells proportion exposed species	Excess cold spells per grid cell per decade
ALLOPHRYNIDAE	ANURA	1	1	1	52.484	0	0	2.6	0	0	-55
ALSODIDAE	ANURA	25	0	0	3.43871	14	0.56	8.2	18	0.72	4.4
ALYTIDAE	ANURA	11	1	0.09	16.8061	9	0.82	12.8	0	0	-18.4
AMBYSTOMATIDAE	CAUDATA	35	12	0.34	28.2685	3	0.09	-1.3	0	0	-29.2
AMPHIUMIDAE	CAUDATA	3	0	0	19.1418	0	0	-3.5	0	0	-31.3
AROMOBATIDAE	ANURA	113	91	0.81	54.7294	47	0.42	6.2	0	0	-56.8
ARTHROLEPTIDAE	ANURA	150	94	0.63	41.9024	12	0.08	-3.4	0	0	-45.1
ASCAPHIDAE	ANURA	2	0	0	9.52967	0	0	-0.3	0	0	-21.3
BATRACHYLIDAE	ANURA	14	0	0	5.17522	7	0.5	7.9	14	1	11
BOMBINATORIDAE	ANURA	10	1	0.1	22.8502	2	0.2	0.4	0	0	-31.2
BRACHYCEPHALIDAE	ANURA	37	24	0.65	33.3018	6	0.16	3.1	0	0	-23.4
BREVICIPITIDAE	ANURA	33	5	0.15	16.3649	9	0.27	11.1	1	0.03	-25.7
BUFONIDAE	ANURA	558	216	0.39	25.7225	89	0.16	0.5	32	0.06	-34.6
CAECILIIDAE	GYMNOPHIONA	36	19	0.53	28.8989	4	0.11	-0.5	0	0	-44.7
CALYPTOCEPHALELLIDAE	ANURA	5	0	0	5.25051	5	1	14.6	3	0.6	0.8
CENTROLENIDAE	ANURA	153	86	0.56	32.3782	27	0.18	1.3	0	0	-44.3
CERATOBATRACHIDAE	ANURA	98	15	0.15	18.2599	0	0	-18	0	0	-47.4
CERATOPHRYIDAE	ANURA	12	5	0.42	22.1689	1	0.08	1.8	6	0.5	-14.1
CHIKILIDAE	GYMNOPHIONA	1	0	0	-23	1	1	10	0	0	-44
CONRAUIDAE	ANURA	7	4	0.57	44.0539	0	0	-7.8	0	0	-52.7
CRAUGASTORIDAE	ANURA	755	366	0.48	29.2161	142	0.19	0.3	8	0.01	-39
CRYPTOBRANCHIDAE	CAUDATA	3	0	0	18.3827	0	0	-2.7	0	0	-36.9
CYCLORAMPHIDAE	ANURA	34	21	0.62	27.351	5	0.15	1.5	0	0	-19.4
DENDROBATIDAE	ANURA	185	105	0.57	31.7744	12	0.06	-1.2	1	0.01	-44.2
DERMOPHIIDAE	GYMNOPHIONA	14	4	0.29	9.32954	0	0	-0.5	0	0	-41
DICROGLOSSIDAE	ANURA	167	12	0.07	7.92711	14	0.08	0.2	0	0	-31.5
ELEUTHERODACTYLIDAE	ANURA	209	126	0.6	34.3998	39	0.19	3.5	0	0	-44.4
HELEOPHRYNIDAE	ANURA	6	1	0.17	14.3834	5	0.83	23.1	0	0	-20.6
HEMIPHRACTIDAE	ANURA	101	51	0.5	38.0933	26	0.26	1.4	5	0.05	-39.6
HEMISOTIDAE	ANURA	9	3	0.33	28.4281	0	0	-7	0	0	-36.1
HERPELIDAE	GYMNOPHIONA	10	3	0.3	35.5464	1	0.1	1.8	0	0	-33.1
HYLIDAE	ANURA	633	317	0.5	28.1916	129	0.2	2.5	13	0.02	-34.4
HYLODIDAE	ANURA	41	29	0.71	37.9649	7	0.17	3.1	0	0	-23.7
HYNOBIIDAE	CAUDATA	78	1	0.01	15.4557	7	0.09	-1.6	0	0	-32.7
HYPEROLIIDAE	ANURA	220	114	0.52	33.8981	17	0.08	-3.3	0	0	-41.6
ICHTHYOPHIIDAE	GYMNOPHIONA	47	9	0.19	12.5273	8	0.17	1.4	1	0.02	-33.5
INDOTYPHLIDAE	GYMNOPHIONA	19	5	0.26	33.1345	8	0.42	5.6	0	0	-39.7
LEIOPELMATIDAE	ANURA	4	0	0	8.99728	0	0	-8.8	0	0	-7.5
LEPTODACTYLIDAE	ANURA	180	120	0.67	34.1582	33	0.18	3.1	24	0.13	-29.3
LIMNODYNASTIDAE	ANURA	44	2	0.05	14.1413	18	0.41	7.7	1	0.02	-23.3
MANTELLIDAE	ANURA	215	210	0.98	47.0816	108	0.5	6.7	0	0	-19.9
MEGOPHRYIDAE	ANURA	208	29	0.14	8.03957	24	0.12	0.7	11	0.05	-29.6
MICRIXALIDAE	ANURA	11	5	0.45	26.2703	1	0.09	6.5	0	0	-24.9
MICROHYLIDAE	ANURA	605	313	0.52	28.3843	52	0.09	-4.6	18	0.03	-36.1
MYOBATRACHIDAE	ANURA	82	0	0	11.0917	31	0.38	8.5	6	0.07	-20.7
NASIKABATRACHIDAE	ANURA	1	0	0	21	0	0	8.4	0	0	-17
NYCTIBATRACHIDAE	ANURA	17	6	0.35	20.7362	4	0.24	6.1	0	0	-26.4
ODONTOBATRACHIDAE	ANURA	5	0	0	19.3662	1	0.2	-11	0	0	-42.9
ODONTOPHRYNIDAE	ANURA	30	18	0.6	32.4436	12	0.4	6.6	6	0.2	-18.7
PELOBATIDAE	ANURA	5	0	0	19.0493	2	0.4	7.9	0	0	-22.7
PELODRYADIDAE	ANURA	204	75	0.37	24.7434	8	0.04	-4.7	4	0.02	-31.7
PELODYTIDAE	ANURA	4	0	0	16.3672	3	0.75	11.4	1	0.25	-13.5
PETROPEDETIDAE	ANURA	12	9	0.75	48.6854	0	0	0.2	0	0	-57.3
PHRYNOBATRACHIDAE	ANURA	85	39	0.46	34.2742	5	0.06	-6.2	0	0	-42.6
PHYLLOMEDUSIDAE	ANURA	61	36	0.59	29.8856	14	0.23	3.7	2	0.03	-34.5
PIPIDAE	ANURA	41	25	0.61	38.8684	3	0.07	-2	0	0	-45.3
PLETHODONTIDAE	CAUDATA	451	80	0.18	6.48015	38	0.08	-0.8	0	0	-30.7
PROTEIDAE	CAUDATA	6	0	0	17.9971	0	0	-6.3	0	0	-29.9
PTYCHADENIDAE	ANURA	53	17	0.32	28.3985	0	0	-9.1	1	0.02	-37.7
PYXICEPHALIDAE	ANURA	86	20	0.23	21.111	32	0.37	8.3	2	0.02	-25
RANIDAE	ANURA	358	59	0.16	14.8103	32	0.09	-0.8	1	0	-32
RANIXALIDAE	ANURA	9	2	0.22	20.3492	1	0.11	7	0	0	-24.4
RHACOPHORIDAE	ANURA	354	44	0.12	6.91637	23	0.06	-0.8	7	0.02	-29.8
RHINATREMATIDAE	GYMNOPHIONA	9	7	0.78	37.7615	1	0.11	-0.3	0	0	-46.8
RHINODERMATIDAE	ANURA	3	0	0	1.18121	3	1	16.1	3	1	6.5
RHINOPHRYNIDAE	ANURA	1	0	0	-4.87581	0	0	0.8	0	0	-25.7
RHYACOTRITONIDAE	CAUDATA	4	0	0	3.96203	0	0	3	0	0	-29.5
SALAMANDRIDAE	CAUDATA	112	3	0.03	15.2497	24	0.21	2.8	0	0	-27.4
SCAPHIOPODIDAE	ANURA	7	1	0.14	22.4204	2	0.29	1.9	0	0	-23.8
SCOLECOMORPHIDAE	GYMNOPHIONA	6	4	0.67	40.9142	0	0	1.1	0	0	-44
SIPHONOPIDAE	GYMNOPHIONA	16	11	0.69	34.736	2	0.13	1.6	0	0	-45.4
SIRENIDAE	CAUDATA	4	1	0.25	23.3769	0	0	-2.9	0	0	-31.9
SOOGLOSSIDAE	ANURA	4	0	0	42	0	0	0.8	0	0	-56
TELMATOBIIDAE	ANURA	62	22	0.35	24.8948	7	0.11	-4.6	9	0.15	-19
TYPHLONECTIDAE	GYMNOPHIONA	10	7	0.7	31.9258	3	0.3	3.9	1	0.1	-40.7

## Sheet: genus-level
genus	order	family	number of species in genus	Heat waves count of exposed species	Heat waves proportion exposed species	Excess heat waves per grid cell per decade	Droughts count of exposed species	Droughts proportion exposed species	Excess droughts per grid cell per decade	Cold spells count of exposed species	Cold spells proportion exposed species	Excess cold spells per grid cell per decade
Abavorana	ANURA	RANIDAE	2	0	0	24.1	0	0	-5.7	0	0	-50.1
Acanthixalus	ANURA	HYPEROLIIDAE	2	1	0.5	31.4	0	0	-7.7	0	0	-47.9
Acris	ANURA	HYLIDAE	2	0	0	18.8	0	0	-4.5	0	0	-28.3
Adelastes	ANURA	MICROHYLIDAE	1	1	1	71	1	1	12	0	0	-57
Adelophryne	ANURA	ELEUTHERODACTYLIDAE	6	3	0.5	33.5	2	0.33	4.5	0	0	-47.5
Adelotus	ANURA	LIMNODYNASTIDAE	1	0	0	13.8	0	0	2.8	0	0	-26.3
Adelphobates	ANURA	DENDROBATIDAE	3	3	1	51.9	0	0	-3.5	0	0	-49.9
Adenomera	ANURA	LEPTODACTYLIDAE	13	7	0.54	29.2	2	0.15	1.6	1	0.08	-28.9
Adenomus	ANURA	BUFONIDAE	2	0	0	-8.6	0	0	-1.4	0	0	-25.7
Afghanodon	CAUDATA	HYNOBIIDAE	1	0	0	-22	0	0	-1	0	0	-1
Afrixalus	ANURA	HYPEROLIIDAE	33	13	0.39	29	1	0.03	-2.8	0	0	-40
Agalychnis	ANURA	PHYLLOMEDUSIDAE	15	7	0.47	19.9	3	0.2	3.6	0	0	-42.3
Aglyptodactylus	ANURA	MANTELLIDAE	6	6	1	51.5	3	0.5	7.6	0	0	-26.3
Alcalus	ANURA	CERATOBATRACHIDAE	5	1	0.2	25	0	0	-7	0	0	-50.6
Alexteroon	ANURA	HYPEROLIIDAE	3	3	1	71.2	0	0	-0.2	0	0	-63.2
Allobates	ANURA	AROMOBATIDAE	46	31	0.67	35.5	9	0.2	1.7	0	0	-50.3
Allopaa	ANURA	DICROGLOSSIDAE	1	0	0	-1.3	0	0	-0.6	0	0	-21.1
Allophryne	ANURA	ALLOPHRYNIDAE	1	1	1	52.5	0	0	2.6	0	0	-55
Alsodes	ANURA	ALSODIDAE	19	0	0	4.6	10	0.53	8.6	13	0.68	2.8
Altiphrynoides	ANURA	BUFONIDAE	2	0	0	14.5	0	0	-16.5	0	0	-26.6
Alytes	ANURA	ALYTIDAE	5	1	0.2	16.9	4	0.8	12.4	0	0	-13.8
Amazophrynella	ANURA	BUFONIDAE	2	2	1	51.4	0	0	-5.2	0	0	-55.5
Ambystoma	CAUDATA	AMBYSTOMATIDAE	31	12	0.39	30.6	3	0.1	-1.6	0	0	-29.9
Ameerega	ANURA	DENDROBATIDAE	27	12	0.44	25.9	7	0.26	2.7	1	0.04	-36.3
Amietia	ANURA	PYXICEPHALIDAE	19	5	0.26	24.7	6	0.32	2.6	2	0.11	-25.4
Amnirana	ANURA	RANIDAE	11	7	0.64	40.8	0	0	-8	0	0	-48.4
Amolops	ANURA	RANIDAE	49	2	0.04	10.7	8	0.16	2.9	0	0	-27.8
Amphiuma	CAUDATA	AMPHIUMIDAE	3	0	0	19.1	0	0	-3.5	0	0	-31.3
Anaxyrus	ANURA	BUFONIDAE	22	3	0.14	21.5	5	0.23	1.3	0	0	-24.5
Andinobates	ANURA	DENDROBATIDAE	14	12	0.86	37.5	1	0.07	3.2	0	0	-50.4
Andrias	CAUDATA	CRYPTOBRANCHIDAE	2	0	0	17.1	0	0	0.3	0	0	-39.2
Aneides	CAUDATA	PLETHODONTIDAE	6	1	0.17	16.3	1	0.17	2.4	0	0	-26.6
Anhydrophryne	ANURA	PYXICEPHALIDAE	3	2	0.67	28	1	0.33	-2.5	0	0	-10.6
Anilany	ANURA	MICROHYLIDAE	1	1	1	45	1	1	18	0	0	-22
Anodonthyla	ANURA	MICROHYLIDAE	11	11	1	49.5	5	0.45	5.9	0	0	-14.6
Anomaloglossus	ANURA	AROMOBATIDAE	26	22	0.85	72.3	7	0.27	4.6	0	0	-62
Ansonia	ANURA	BUFONIDAE	32	17	0.53	30	0	0	-5.5	0	0	-46.2
Aparasphenodon	ANURA	HYLIDAE	3	2	0.67	44.2	2	0.67	8.6	0	0	-38.4
Aphantophryne	ANURA	MICROHYLIDAE	4	0	0	19.5	0	0	-9.4	0	0	-47.8
Aplastodiscus	ANURA	HYLIDAE	15	10	0.67	30.6	3	0.2	3.4	0	0	-18.6
Aquiloeurycea	CAUDATA	PLETHODONTIDAE	6	2	0.33	29.1	0	0	-4.2	0	0	-23.5
Arcovomer	ANURA	MICROHYLIDAE	1	1	1	34.6	0	0	7.8	0	0	-21
Arenophryne	ANURA	MYOBATRACHIDAE	1	0	0	4.7	1	1	17.3	0	0	-9.6
Argenteohyla	ANURA	HYLIDAE	1	0	0	5.1	0	0	-2.3	1	1	3.2
Arlequinus	ANURA	HYPEROLIIDAE	1	1	1	65.3	0	0	0.8	0	0	-60.8
Aromobates	ANURA	AROMOBATIDAE	18	17	0.94	68.1	16	0.89	12.9	0	0	-58.8
Arthroleptella	ANURA	PYXICEPHALIDAE	7	0	0	10.3	7	1	37	0	0	-28
Arthroleptides	ANURA	PETROPEDETIDAE	3	0	0	8.5	0	0	3.7	0	0	-40.7
Arthroleptis	ANURA	ARTHROLEPTIDAE	48	22	0.46	32.9	8	0.17	-1.6	0	0	-40.2
Ascaphus	ANURA	ASCAPHIDAE	2	0	0	9.5	0	0	-0.3	0	0	-21.3
Assa	ANURA	MYOBATRACHIDAE	1	0	0	25.2	1	1	9.7	0	0	-38.5
Asterophrys	ANURA	MICROHYLIDAE	7	4	0.57	30.4	0	0	-10.1	0	0	-44.2
Astylosternus	ANURA	ARTHROLEPTIDAE	12	10	0.83	50.7	0	0	-4.9	0	0	-49.7
Atelognathus	ANURA	BATRACHYLIDAE	7	0	0	6.6	2	0.29	5.3	7	1	8.9
Atelopus	ANURA	BUFONIDAE	94	52	0.55	36.5	12	0.13	0.4	0	0	-44.6
Atlantihyla	ANURA	HYLIDAE	2	0	0	-61	1	0.5	7.2	0	0	-17.5
Atopophrynus	ANURA	CRAUGASTORIDAE	1	1	1	53.4	0	0	1	0	0	-58
Aubria	ANURA	PYXICEPHALIDAE	3	1	0.33	45.4	0	0	-6	0	0	-60.4
Austrochaperina	ANURA	MICROHYLIDAE	28	11	0.39	26.3	0	0	-9.1	0	0	-38.2
Babina	ANURA	RANIDAE	2	0	0	22.4	0	0	-4.5	0	0	-32.1
Balebreviceps	ANURA	BREVICIPITIDAE	1	0	0	15.7	0	0	-16	0	0	-20.7
Barbarophryne	ANURA	BUFONIDAE	1	0	0	11.6	1	1	12.2	0	0	-8.1
Barbourula	ANURA	BOMBINATORIDAE	2	1	0.5	30.5	0	0	-14.8	0	0	-48.5
Barycholos	ANURA	CRAUGASTORIDAE	2	2	1	54.7	1	0.5	-1.5	0	0	-47.2
Barygenys	ANURA	MICROHYLIDAE	9	8	0.89	44.5	0	0	-13.4	0	0	-45.8
Batrachoseps	CAUDATA	PLETHODONTIDAE	19	2	0.11	17.9	0	0	-0.9	0	0	-20.4
Batrachuperus	CAUDATA	HYNOBIIDAE	5	0	0	10.2	3	0.6	7.6	0	0	-25.7
Batrachyla	ANURA	BATRACHYLIDAE	5	0	0	4.2	4	0.8	12.2	5	1	13.6
Bijurana	ANURA	RANIDAE	1	0	0	27.4	0	0	-3.1	0	0	-44.2
Blommersia	ANURA	MANTELLIDAE	12	12	1	46.8	11	0.92	12.7	0	0	-24.4
Boana	ANURA	HYLIDAE	79	55	0.7	41.8	17	0.22	2.6	4	0.05	-35.7
Boehmantis	ANURA	MANTELLIDAE	1	1	1	45.8	0	0	0.6	0	0	-14.2
Bokermannohyla	ANURA	HYLIDAE	26	21	0.81	44.9	9	0.35	4.9	0	0	-29.3
Bolitoglossa	CAUDATA	PLETHODONTIDAE	130	36	0.28	-2.1	16	0.12	2	0	0	-37.4
Bombina	ANURA	BOMBINATORIDAE	8	0	0	20.9	2	0.25	4.2	0	0	-26.9
Boophis	ANURA	MANTELLIDAE	78	74	0.95	47	42	0.54	7.3	0	0	-18.5
Boulengerula	GYMNOPHIONA	HERPELIDAE	7	1	0.14	29.3	1	0.14	3.7	0	0	-24.7
Brachycephalus	ANURA	BRACHYCEPHALIDAE	11	5	0.45	25.7	2	0.18	3.7	0	0	-23.7
Bradytriton	CAUDATA	PLETHODONTIDAE	1	0	0	-28	0	0	-4	0	0	-23
Brasilotyphlus	GYMNOPHIONA	SIPHONOPIDAE	1	1	1	69.8	0	0	3.7	0	0	-58.3
Breviceps	ANURA	BREVICIPITIDAE	16	2	0.13	17.8	9	0.56	19.1	1	0.06	-20
Bromeliohyla	ANURA	HYLIDAE	3	0	0	-28	1	0.33	2.6	0	0	-21.2
Bryophryne	ANURA	CRAUGASTORIDAE	10	0	0	16	0	0	-13.6	0	0	-29.3
Buergeria	ANURA	RHACOPHORIDAE	6	0	0	17.2	0	0	-7.1	0	0	-31.6
Bufo	ANURA	BUFONIDAE	16	0	0	17.6	2	0.13	1.9	0	0	-25.6
Bufoides	ANURA	BUFONIDAE	1	0	0	-12.2	0	0	8.1	0	0	-33.9
Bufotes	ANURA	BUFONIDAE	13	0	0	14.8	8	0.62	10.8	0	0	-20.3
Cacosternum	ANURA	PYXICEPHALIDAE	17	4	0.24	19.6	8	0.47	11.8	0	0	-16.7
Caecilia	GYMNOPHIONA	CAECILIIDAE	29	18	0.62	31.2	4	0.14	-0.6	0	0	-45.3
Callimedusa	ANURA	PHYLLOMEDUSIDAE	6	3	0.5	21.6	2	0.33	1.4	0	0	-44.6
Callixalus	ANURA	HYPEROLIIDAE	1	1	1	41	1	1	9	0	0	-27.1
Callulina	ANURA	BREVICIPITIDAE	9	3	0.33	20.4	0	0	4.2	0	0	-29.4
Callulops	ANURA	MICROHYLIDAE	28	20	0.71	42.9	0	0	-9.5	0	0	-45.9
Calotriton	CAUDATA	SALAMANDRIDAE	2	0	0	16.3	0	0	6.1	0	0	-13
Calyptocephalella	ANURA	CALYPTOCEPHALELLIDAE	1	0	0	0.2	1	1	14.8	1	1	5.5
Capensibufo	ANURA	BUFONIDAE	5	0	0	11.9	5	1	35.2	0	0	-28.1
Cardioglossa	ANURA	ARTHROLEPTIDAE	19	15	0.79	52.7	1	0.05	-3.2	0	0	-49.4
Celsiella	ANURA	CENTROLENIDAE	2	2	1	63.8	1	0.5	12.5	0	0	-64
Centrolene	ANURA	CENTROLENIDAE	35	24	0.69	41.2	8	0.23	0.8	0	0	-45.9
Ceratophrys	ANURA	CERATOPHRYIDAE	8	5	0.63	27.4	1	0.13	0.5	2	0.25	-26.9
Ceuthomantis	ANURA	CRAUGASTORIDAE	4	3	0.75	65.1	3	0.75	10.4	0	0	-64.9
Chacophrys	ANURA	CERATOPHRYIDAE	1	0	0	16.3	0	0	5.5	1	1	11.7
Chalcorana	ANURA	RANIDAE	11	1	0.09	15.5	0	0	-4	0	0	-40.9
Chaltenobatrachus	ANURA	BATRACHYLIDAE	1	0	0	1.3	0	0	1.7	1	1	11.1
Chaperina	ANURA	MICROHYLIDAE	1	1	1	31.1	0	0	-6.4	0	0	-52.4
Charadrahyla	ANURA	HYLIDAE	10	1	0.1	16.7	0	0	0.4	0	0	-29.5
Chiasmocleis	ANURA	MICROHYLIDAE	26	17	0.65	34.3	7	0.27	3.4	0	0	-43.4
Chikila	GYMNOPHIONA	CHIKILIDAE	1	0	0	-23	1	1	10	0	0	-44
Chimerella	ANURA	CENTROLENIDAE	2	0	0	-7.9	0	0	-11.3	0	0	-30.3
Chioglossa	CAUDATA	SALAMANDRIDAE	1	0	0	8.7	1	1	9.2	0	0	-3.8
Chirixalus	ANURA	RHACOPHORIDAE	6	0	0	6.5	3	0.5	7.7	0	0	-29.2
Chiromantis	ANURA	RHACOPHORIDAE	5	2	0.4	26.4	0	0	-4	0	0	-37.4
Chiropterotriton	CAUDATA	PLETHODONTIDAE	23	14	0.61	34.9	0	0	-4.3	0	0	-23.8
Choerophryne	ANURA	MICROHYLIDAE	37	22	0.59	32.8	0	0	-10.8	0	0	-37.4
Chrysobatrachus	ANURA	HYPEROLIIDAE	1	0	0	29	1	1	9	0	0	-24
Chrysopaa	ANURA	DICROGLOSSIDAE	1	0	0	3.5	0	0	10.2	0	0	-14.6
Chthonerpeton	GYMNOPHIONA	TYPHLONECTIDAE	5	2	0.4	15.4	1	0.2	1.9	1	0.2	-28.5
Churamiti	ANURA	BUFONIDAE	1	0	0	6	0	0	6	0	0	-39
Clinotarsus	ANURA	RANIDAE	2	0	0	11.8	0	0	4.2	0	0	-26.5
Cochranella	ANURA	CENTROLENIDAE	16	6	0.38	29.6	2	0.13	-0.7	0	0	-42
Colostethus	ANURA	DENDROBATIDAE	17	13	0.76	40.4	0	0	3.2	0	0	-41.6
Conraua	ANURA	CONRAUIDAE	7	4	0.57	44.1	0	0	-7.8	0	0	-52.7
Cophixalus	ANURA	MICROHYLIDAE	62	27	0.44	25.7	0	0	-8.9	5	0.08	-34.8
Cophyla	ANURA	MICROHYLIDAE	18	17	0.94	40.5	4	0.22	2.9	0	0	-32.5
Copiula	ANURA	MICROHYLIDAE	12	7	0.58	36.7	0	0	-10.6	0	0	-43.2
Cornufer	ANURA	CERATOBATRACHIDAE	57	13	0.23	27.4	0	0	-25.2	0	0	-54.7
Corythomantis	ANURA	HYLIDAE	1	1	1	37.2	0	0	4.6	0	0	-26.1
Craugastor	ANURA	CRAUGASTORIDAE	120	17	0.14	-10.5	22	0.18	3.1	0	0	-32.5
Crinia	ANURA	MYOBATRACHIDAE	15	0	0	11.4	8	0.53	12.7	0	0	-23.6
Crossodactylodes	ANURA	LEPTODACTYLIDAE	3	3	1	41.2	2	0.67	12	0	0	-21.8
Crossodactylus	ANURA	HYLODIDAE	11	8	0.73	41.1	3	0.27	4.6	0	0	-26.6
Crotaphatrema	GYMNOPHIONA	SCOLECOMORPHIDAE	3	3	1	63.5	0	0	-2.3	0	0	-51.6
Cruziohyla	ANURA	PHYLLOMEDUSIDAE	3	2	0.67	26.1	0	0	0.8	0	0	-46.7
Cryptobatrachus	ANURA	HEMIPHRACTIDAE	6	2	0.33	28.8	3	0.5	9.4	0	0	-48.5
Cryptobranchus	CAUDATA	CRYPTOBRANCHIDAE	1	0	0	20.9	0	0	-8.8	0	0	-32.4
Cryptothylax	ANURA	HYPEROLIIDAE	2	0	0	26.6	0	0	-5.3	0	0	-65.7
Cryptotriton	CAUDATA	PLETHODONTIDAE	7	0	0	-51.3	1	0.14	-0.3	0	0	-15.9
Ctenophryne	ANURA	MICROHYLIDAE	6	2	0.33	30.8	1	0.17	2.8	0	0	-45.5
Cycloramphus	ANURA	CYCLORAMPHIDAE	27	15	0.56	25.3	3	0.11	0.8	0	0	-19.1
Cyclorana	ANURA	PELODRYADIDAE	1	0	0	12.9	1	1	8.5	0	0	-12.5
Cynops	CAUDATA	SALAMANDRIDAE	10	0	0	18.6	2	0.2	3.1	0	0	-29.7
Dasypops	ANURA	MICROHYLIDAE	1	1	1	35.5	1	1	15.7	0	0	-24
Dendrobates	ANURA	DENDROBATIDAE	5	2	0.4	30.4	0	0	1	0	0	-50.4
Dendrophryniscus	ANURA	BUFONIDAE	7	2	0.29	22.9	2	0.29	0.7	0	0	-17.2
Dendropsophus	ANURA	HYLIDAE	96	64	0.67	35.9	18	0.19	3.7	2	0.02	-38.2
Dendrotriton	CAUDATA	PLETHODONTIDAE	8	0	0	-30	0	0	-2	0	0	-26.3
Dermatonotus	ANURA	MICROHYLIDAE	1	1	1	44.2	0	0	5.5	0	0	-24
Dermophis	GYMNOPHIONA	DERMOPHIIDAE	7	1	0.14	9.3	0	0	4.6	0	0	-45.1
Desmognathus	CAUDATA	PLETHODONTIDAE	18	0	0	20.4	0	0	-11.3	0	0	-31.8
Diasporus	ANURA	ELEUTHERODACTYLIDAE	16	4	0.25	21.9	5	0.31	4.4	0	0	-51.2
Dicamptodon	CAUDATA	AMBYSTOMATIDAE	4	0	0	10	0	0	1.2	0	0	-24.2
Didynamipus	ANURA	BUFONIDAE	1	1	1	53	0	0	-0.6	0	0	-64.5
Dischidodactylus	ANURA	CRAUGASTORIDAE	2	2	1	83.5	2	1	9.3	0	0	-71.6
Discoglossus	ANURA	ALYTIDAE	5	0	0	16	4	0.8	11.7	0	0	-17.1
Dryaderces	ANURA	HYLIDAE	2	2	1	36.6	0	0	-9.2	0	0	-40.5
Dryophytes	ANURA	HYLIDAE	19	4	0.21	18	0	0	-2.2	0	0	-29.2
Duellmanohyla	ANURA	HYLIDAE	8	1	0.13	-7.6	1	0.13	3.5	0	0	-36.1
Duttaphrynus	ANURA	BUFONIDAE	21	3	0.14	12.8	1	0.05	1.7	0	0	-29.2
Dyscophus	ANURA	MICROHYLIDAE	3	3	1	41	2	0.67	8.1	0	0	-23.7
Echinotriton	CAUDATA	SALAMANDRIDAE	2	0	0	15.6	0	0	-2.7	0	0	-37.8
Ecnomiohyla	ANURA	HYLIDAE	11	0	0	-0.7	3	0.27	2.6	0	0	-36.1
Ectopoglossus	ANURA	DENDROBATIDAE	7	5	0.71	43.5	0	0	-1	0	0	-49.1
Edalorhina	ANURA	LEPTODACTYLIDAE	2	1	0.5	19.6	1	0.5	5.4	0	0	-38
Elachistocleis	ANURA	MICROHYLIDAE	13	9	0.69	38.1	3	0.23	2.1	2	0.15	-34.6
Eleutherodactylus	ANURA	ELEUTHERODACTYLIDAE	186	118	0.63	35.4	32	0.17	3.3	0	0	-43.7
Engystomops	ANURA	LEPTODACTYLIDAE	9	8	0.89	39.6	0	0	-8	0	0	-48.3
Ensatina	CAUDATA	PLETHODONTIDAE	1	0	0	13.3	0	0	0.5	0	0	-25.7
Epicrionops	GYMNOPHIONA	RHINATREMATIDAE	6	5	0.83	46.8	0	0	-3	0	0	-45.8
Epidalea	ANURA	BUFONIDAE	1	0	0	25.1	1	1	11.1	0	0	-20.5
Epipedobates	ANURA	DENDROBATIDAE	6	6	1	51.1	0	0	-8.8	0	0	-53.6
Ericabatrachus	ANURA	PYXICEPHALIDAE	1	0	0	17.1	0	0	-16	0	0	-22.5
Espadarana	ANURA	CENTROLENIDAE	5	2	0.4	21.5	1	0.2	-3.7	0	0	-43.6
Euparkerella	ANURA	CRAUGASTORIDAE	4	4	1	38.8	2	0.5	9	0	0	-21.9
Euphlyctis	ANURA	DICROGLOSSIDAE	4	1	0.25	3.4	1	0.25	3	0	0	-30.8
Euproctus	CAUDATA	SALAMANDRIDAE	2	0	0	28.1	1	0.5	10.4	0	0	-25.8
Eupsophus	ANURA	ALSODIDAE	5	0	0	-0.4	4	0.8	9.3	4	0.8	10.9
Eurycea	CAUDATA	PLETHODONTIDAE	25	0	0	16.5	0	0	-0.8	0	0	-25.5
Excidobates	ANURA	DENDROBATIDAE	3	0	0	13.1	0	0	-8.8	0	0	-38.1
Exerodonta	ANURA	HYLIDAE	9	2	0.22	7.7	0	0	-1	0	0	-26.8
Feihyla	ANURA	RHACOPHORIDAE	4	1	0.25	7	0	0	-1.1	0	0	-27.4
Fejervarya	ANURA	DICROGLOSSIDAE	13	3	0.23	10.8	1	0.08	-2.5	0	0	-30
Flectonotus	ANURA	HEMIPHRACTIDAE	2	2	1	49.9	2	1	15.4	0	0	-58.1
Fritziana	ANURA	HEMIPHRACTIDAE	3	3	1	41.5	0	0	5.7	0	0	-22.5
Frostius	ANURA	BUFONIDAE	2	2	1	38.4	2	1	13.8	0	0	-31.8
Gabohyla	ANURA	HYLIDAE	1	0	0	25.3	1	1	13.6	0	0	-16.9
Gastrophryne	ANURA	MICROHYLIDAE	3	0	0	11.3	0	0	0.9	0	0	-26.1
Gastrophrynoides	ANURA	MICROHYLIDAE	1	1	1	50.9	0	0	-3.5	0	0	-58
Gastrotheca	ANURA	HEMIPHRACTIDAE	66	29	0.44	32.2	14	0.21	-1	5	0.08	-33.1
Gegeneophis	GYMNOPHIONA	INDOTYPHLIDAE	9	0	0	19.7	7	0.78	9.8	0	0	-31
Geobatrachus	ANURA	CRAUGASTORIDAE	1	0	0	20	0	0	8	0	0	-43
Geocrinia	ANURA	MYOBATRACHIDAE	7	0	0	13.9	6	0.86	19.5	0	0	-30.6
Geotrypetes	GYMNOPHIONA	DERMOPHIIDAE	3	1	0.33	27.6	0	0	-11.6	0	0	-47
Gephyromantis	ANURA	MANTELLIDAE	41	41	1	47.4	12	0.29	3.7	0	0	-21.2
Ghatixalus	ANURA	RHACOPHORIDAE	2	0	0	18.2	0	0	4	0	0	-27.2
Ghatophryne	ANURA	BUFONIDAE	2	0	0	15.6	0	0	5.1	0	0	-21.1
Glandirana	ANURA	RANIDAE	5	1	0.2	16.7	0	0	0.7	0	0	-36
Glyphoglossus	ANURA	MICROHYLIDAE	9	3	0.33	25.5	0	0	-1	0	0	-41.6
Gracixalus	ANURA	RHACOPHORIDAE	14	0	0	-6.5	0	0	0.4	0	0	-21.9
Grandisonia	GYMNOPHIONA	INDOTYPHLIDAE	3	2	0.67	56	0	0	1	0	0	-56
Guibemantis	ANURA	MANTELLIDAE	15	15	1	46.8	9	0.6	8.1	0	0	-17
Gymnopis	GYMNOPHIONA	DERMOPHIIDAE	2	0	0	-45.5	0	0	3.3	0	0	-18.8
Gyrinophilus	CAUDATA	PLETHODONTIDAE	4	0	0	20.6	0	0	-10	0	0	-32.4
Haddadus	ANURA	CRAUGASTORIDAE	3	2	0.67	38.9	2	0.67	11.9	0	0	-34.3
Hadromophryne	ANURA	HELEOPHRYNIDAE	1	1	1	35.2	0	0	-2.3	0	0	-11.8
Hamptophryne	ANURA	MICROHYLIDAE	2	1	0.5	19.7	0	0	1.1	0	0	-31
Heleioporus	ANURA	LIMNODYNASTIDAE	6	0	0	14.1	5	0.83	17.8	0	0	-33.8
Heleophryne	ANURA	HELEOPHRYNIDAE	5	0	0	10.2	5	1	28.2	0	0	-22.4
Hemidactylium	CAUDATA	PLETHODONTIDAE	1	0	0	21.4	0	0	-7.2	0	0	-34.6
Hemiphractus	ANURA	HEMIPHRACTIDAE	6	3	0.5	25.4	0	0	-3	0	0	-44.5
Hemisus	ANURA	HEMISOTIDAE	9	3	0.33	28.4	0	0	-7	0	0	-36.1
Herpele	GYMNOPHIONA	HERPELIDAE	2	2	1	57.4	0	0	-4.7	0	0	-66.8
Heterixalus	ANURA	HYPEROLIIDAE	11	9	0.82	44.3	6	0.55	7.3	0	0	-27.8
Hildebrandtia	ANURA	PTYCHADENIDAE	3	1	0.33	27	0	0	-11.8	0	0	-32
Holoaden	ANURA	CRAUGASTORIDAE	3	3	1	49.5	0	0	-1.6	0	0	-22.8
Hoplobatrachus	ANURA	DICROGLOSSIDAE	4	0	0	3.9	0	0	0.6	0	0	-26.6
Hoplophryne	ANURA	MICROHYLIDAE	2	0	0	12.3	1	0.5	6.6	0	0	-30
Huia	ANURA	RANIDAE	1	1	1	45.1	0	0	-6.3	0	0	-61
Humerana	ANURA	RANIDAE	3	0	0	7.9	1	0.33	-1.7	0	0	-30.5
Hyalinobatrachium	ANURA	CENTROLENIDAE	32	19	0.59	34.6	8	0.25	5.6	0	0	-51
Hydrolaetare	ANURA	LEPTODACTYLIDAE	3	3	1	47.7	1	0.33	11.7	0	0	-37
Hydromantes	CAUDATA	PLETHODONTIDAE	3	0	0	26.2	0	0	-2.5	0	0	-22.7
Hydrophylax	ANURA	RANIDAE	3	0	0	-5	0	0	2.6	0	0	-24.2
Hyla	ANURA	HYLIDAE	15	2	0.13	20.4	3	0.2	3.8	0	0	-32.4
Hylarana	ANURA	RANIDAE	12	1	0.08	-5.8	1	0.08	1.2	1	0.08	-26.7
Hylodes	ANURA	HYLODIDAE	23	15	0.65	34.4	3	0.13	2.9	0	0	-22.6
Hylophorbus	ANURA	MICROHYLIDAE	12	7	0.58	36	0	0	-11.6	0	0	-43.6
Hylorina	ANURA	BATRACHYLIDAE	1	0	0	3.9	1	1	10.5	1	1	12.4
Hyloscirtus	ANURA	HYLIDAE	33	18	0.55	36.5	7	0.21	-1.1	0	0	-42.6
Hyloxalus	ANURA	DENDROBATIDAE	57	26	0.46	28.3	2	0.04	-5.4	0	0	-41.8
Hymenochirus	ANURA	PIPIDAE	4	3	0.75	38.3	0	0	-7.2	0	0	-52
Hynobius	CAUDATA	HYNOBIIDAE	51	1	0.02	16.5	0	0	-3.8	0	0	-36.1
Hyperolius	ANURA	HYPEROLIIDAE	139	73	0.53	33.4	7	0.05	-3.9	0	0	-42.9
Hypogeophis	GYMNOPHIONA	INDOTYPHLIDAE	2	1	0.5	56	0	0	1	0	0	-56
Hypopachus	ANURA	MICROHYLIDAE	4	0	0	-6.1	0	0	1.5	0	0	-29.9
Ichthyophis	GYMNOPHIONA	ICHTHYOPHIIDAE	40	7	0.18	10.6	5	0.13	0.3	1	0.03	-33.9
Ichthyosaura	CAUDATA	SALAMANDRIDAE	1	0	0	30	1	1	9.1	0	0	-23.8
Idiocranium	GYMNOPHIONA	INDOTYPHLIDAE	1	1	1	67	0	0	2.6	0	0	-51.1
Ikakogi	ANURA	CENTROLENIDAE	1	0	0	25.9	0	0	7.9	0	0	-42.1
Incilius	ANURA	BUFONIDAE	39	9	0.23	2.6	7	0.18	2.3	0	0	-34.3
Indirana	ANURA	RANIXALIDAE	9	2	0.22	20.3	1	0.11	7	0	0	-24.4
Indosylvirana	ANURA	RANIDAE	3	0	0	-1.6	0	0	1.5	0	0	-28.3
Indotyphlus	GYMNOPHIONA	INDOTYPHLIDAE	2	0	0	6.2	1	0.5	8.4	0	0	-25.4
Ingerana	ANURA	DICROGLOSSIDAE	4	0	0	17	1	0.25	1.3	0	0	-37.6
Ingerophrynus	ANURA	BUFONIDAE	12	2	0.17	18.7	0	0	-4.6	0	0	-41.5
Insuetophrynus	ANURA	RHINODERMATIDAE	1	0	0	-1.4	1	1	14.8	1	1	4.5
Ischnocnema	ANURA	BRACHYCEPHALIDAE	26	19	0.73	36.5	4	0.15	2.8	0	0	-23.2
Isthmohyla	ANURA	HYLIDAE	14	3	0.21	6.9	3	0.21	5.6	0	0	-53.3
Isthmura	CAUDATA	PLETHODONTIDAE	7	4	0.57	30.3	0	0	-0.8	0	0	-26.5
Itapotihyla	ANURA	HYLIDAE	1	1	1	37	0	0	7.9	0	0	-24.5
Ixalotriton	CAUDATA	PLETHODONTIDAE	2	0	0	9.1	0	0	0	0	0	-23.6
Kalophrynus	ANURA	MICROHYLIDAE	21	10	0.48	20	1	0.05	-3.7	2	0.1	-39
Kaloula	ANURA	MICROHYLIDAE	17	0	0	4.3	1	0.06	-1.6	0	0	-30.5
Karsenia	CAUDATA	PLETHODONTIDAE	1	0	0	18.9	0	0	-2.7	0	0	-29.1
Kassina	ANURA	HYPEROLIIDAE	16	6	0.38	29.3	0	0	-6.9	0	0	-34.8
Kassinula	ANURA	HYPEROLIIDAE	1	1	1	42.8	0	0	-8.1	0	0	-43.3
Kurixalus	ANURA	RHACOPHORIDAE	13	0	0	-6.3	0	0	0.1	1	0.08	-19.1
Laliostoma	ANURA	MANTELLIDAE	1	1	1	45.5	0	0	-2.5	0	0	-28.6
Lankanectes	ANURA	NYCTIBATRACHIDAE	2	0	0	-3.5	0	0	-0.2	0	0	-29.2
Lanzarana	ANURA	PTYCHADENIDAE	1	0	0	-0.7	0	0	-0.7	1	1	7.6
Laotriton	CAUDATA	SALAMANDRIDAE	1	0	0	11.8	0	0	5.7	0	0	-20.5
Latonia	ANURA	ALYTIDAE	1	0	0	20	1	1	20	0	0	-48
Laurentophryne	ANURA	BUFONIDAE	1	1	1	39	1	1	11	0	0	-31
Lechriodus	ANURA	LIMNODYNASTIDAE	4	2	0.5	28	0	0	-6.1	0	0	-37.4
Leiopelma	ANURA	LEIOPELMATIDAE	4	0	0	9	0	0	-8.8	0	0	-7.5
Lepidobatrachus	ANURA	CERATOPHRYIDAE	3	0	0	10.1	0	0	4.2	3	1	11.5
Leptobrachella	ANURA	MEGOPHRYIDAE	65	19	0.29	5.5	3	0.05	-1.3	7	0.11	-30.1
Leptobrachium	ANURA	MEGOPHRYIDAE	35	4	0.11	6.5	3	0.09	-1.2	1	0.03	-29.9
Leptodactylodon	ANURA	ARTHROLEPTIDAE	15	15	1	65.8	0	0	-0.9	0	0	-55.4
Leptodactylus	ANURA	LEPTODACTYLIDAE	72	52	0.72	37.1	13	0.18	4.1	5	0.07	-37.5
Leptopelis	ANURA	ARTHROLEPTIDAE	53	29	0.55	36	3	0.06	-5.6	0	0	-42.8
Leptophryne	ANURA	BUFONIDAE	3	1	0.33	26.3	0	0	-1.2	0	0	-35.1
Leucostethus	ANURA	DENDROBATIDAE	5	3	0.6	30.6	0	0	-4.2	0	0	-36.4
Limnodynastes	ANURA	LIMNODYNASTIDAE	11	0	0	9.6	1	0.09	4.9	1	0.09	-16.7
Limnomedusa	ANURA	ALSODIDAE	1	0	0	1.1	0	0	-4.9	1	1	3
Limnonectes	ANURA	DICROGLOSSIDAE	62	6	0.1	10.8	4	0.06	-2.7	0	0	-36.2
Lissotriton	CAUDATA	SALAMANDRIDAE	5	1	0.2	21.9	3	0.6	8.6	0	0	-20.7
Lithobates	ANURA	RANIDAE	50	16	0.32	18.5	6	0.12	0.5	0	0	-30
Lithodytes	ANURA	LEPTODACTYLIDAE	1	1	1	40.3	0	0	2.6	0	0	-50
Litoria	ANURA	PELODRYADIDAE	169	58	0.34	22.9	7	0.04	-3.7	4	0.02	-30.2
Liua	CAUDATA	HYNOBIIDAE	2	0	0	21.6	1	0.5	8	0	0	-23.4
Liuixalus	ANURA	RHACOPHORIDAE	6	0	0	6.2	0	0	-4.9	0	0	-29.5
Liurana	ANURA	CERATOBATRACHIDAE	4	0	0	22.9	0	0	0.9	0	0	-31.8
Luetkenotyphlus	GYMNOPHIONA	SIPHONOPIDAE	2	1	0.5	24.5	0	0	-1.1	0	0	-16.4
Lyciasalamandra	CAUDATA	SALAMANDRIDAE	6	0	0	31.1	0	0	-5	0	0	-37.3
Lynchius	ANURA	CRAUGASTORIDAE	6	4	0.67	39.9	0	0	-9.1	0	0	-43.6
Lysapsus	ANURA	HYLIDAE	4	2	0.5	38.9	1	0.25	3.2	0	0	-30.8
Macrogenioglottus	ANURA	ODONTOPHRYNIDAE	1	1	1	36.6	0	0	8.6	0	0	-25.3
Madecassophryne	ANURA	MICROHYLIDAE	1	1	1	46.3	0	0	0.7	0	0	-15.4
Mannophryne	ANURA	AROMOBATIDAE	20	19	0.95	66	15	0.75	12.9	0	0	-64.2
Mantella	ANURA	MANTELLIDAE	16	15	0.94	44	8	0.5	7.2	0	0	-22.7
Mantidactylus	ANURA	MANTELLIDAE	31	31	1	49.8	19	0.61	7.7	0	0	-17.6
Mantophryne	ANURA	MICROHYLIDAE	5	3	0.6	44.6	0	0	-16.4	0	0	-42.5
Megaelosia	ANURA	HYLODIDAE	7	6	0.86	44.9	1	0.14	1.2	0	0	-22.8
Megastomatohyla	ANURA	HYLIDAE	4	0	0	17.9	1	0.25	1.9	0	0	-27.3
Megophrys	ANURA	MEGOPHRYIDAE	70	4	0.06	8.4	6	0.09	0.6	3	0.04	-29.9
Melanobatrachus	ANURA	MICROHYLIDAE	1	0	0	24	0	0	6.5	0	0	-31.8
Melanophryniscus	ANURA	BUFONIDAE	25	3	0.12	5.1	0	0	-3	16	0.64	-0.6
Meristogenys	ANURA	RANIDAE	13	11	0.85	37.1	0	0	-7.7	0	0	-58.5
Mertensiella	CAUDATA	SALAMANDRIDAE	1	0	0	22	0	0	1.9	0	0	-26.1
Mertensophryne	ANURA	BUFONIDAE	14	5	0.36	25.6	1	0.07	0.1	0	0	-37.9
Metacrinia	ANURA	MYOBATRACHIDAE	1	0	0	14.1	1	1	22.6	0	0	-34
Metaphrynella	ANURA	MICROHYLIDAE	2	1	0.5	30.1	0	0	-3.8	0	0	-47.7
Metaphryniscus	ANURA	BUFONIDAE	1	1	1	83.6	1	1	10.4	0	0	-71.8
Micrixalus	ANURA	MICRIXALIDAE	11	5	0.45	26.3	1	0.09	6.5	0	0	-24.9
Microbatrachella	ANURA	PYXICEPHALIDAE	1	0	0	7.5	1	1	41.2	0	0	-28.8
Microcaecilia	GYMNOPHIONA	SIPHONOPIDAE	9	5	0.56	30.2	2	0.22	1.6	0	0	-59.3
Microhyla	ANURA	MICROHYLIDAE	33	2	0.06	-0.6	1	0.03	0.3	6	0.18	-25.8
Microkayla	ANURA	CRAUGASTORIDAE	23	1	0.04	11.5	0	0	-11.8	0	0	-21.2
Micryletta	ANURA	MICROHYLIDAE	4	0	0	-7.8	0	0	-2.3	0	0	-19.8
Mimosiphonops	GYMNOPHIONA	SIPHONOPIDAE	1	1	1	36.7	0	0	0	0	0	-15.7
Minervarya	ANURA	DICROGLOSSIDAE	20	0	0	9.6	1	0.05	3.4	0	0	-25.9
Minyobates	ANURA	DENDROBATIDAE	1	1	1	57	0	0	8	0	0	-62
Mixophyes	ANURA	MYOBATRACHIDAE	8	0	0	10.6	1	0.13	2.2	1	0.13	-21.8
Morerella	ANURA	HYPEROLIIDAE	1	1	1	24.5	0	0	-9.5	0	0	-40.3
Myersiella	ANURA	MICROHYLIDAE	1	1	1	39.1	0	0	7.2	0	0	-22.2
Myersiohyla	ANURA	HYLIDAE	5	4	0.8	62.1	3	0.6	8.7	0	0	-62.7
Myobatrachus	ANURA	MYOBATRACHIDAE	1	0	0	9.6	1	1	16.9	0	0	-35.3
Nannophryne	ANURA	BUFONIDAE	4	0	0	10	0	0	-5.8	1	0.25	-19.4
Nannophrys	ANURA	DICROGLOSSIDAE	3	0	0	-7	0	0	-0.5	0	0	-23
Nanohyla	ANURA	MICROHYLIDAE	8	2	0.25	-19.1	0	0	-1.8	3	0.38	-21.5
Nanorana	ANURA	DICROGLOSSIDAE	25	1	0.04	8.5	5	0.2	5.2	0	0	-27.2
Nasikabatrachus	ANURA	NASIKABATRACHIDAE	1	0	0	21	0	0	8.4	0	0	-17
Nasutixalus	ANURA	RHACOPHORIDAE	1	0	0	13	0	0	6.9	0	0	-30
Natalobatrachus	ANURA	PYXICEPHALIDAE	1	0	0	11.3	0	0	0.5	0	0	-4.8
Nectocaecilia	GYMNOPHIONA	TYPHLONECTIDAE	1	1	1	62.7	1	1	11.1	0	0	-61.2
Nectophryne	ANURA	BUFONIDAE	2	2	1	53.9	0	0	-5.3	0	0	-53.5
Nectophrynoides	ANURA	BUFONIDAE	13	1	0.08	12.1	1	0.08	4.9	0	0	-36.5
Necturus	CAUDATA	PROTEIDAE	5	0	0	15.6	0	0	-7.4	0	0	-31.1
Neobatrachus	ANURA	LIMNODYNASTIDAE	10	0	0	11.1	6	0.6	11.6	0	0	-19.1
Nesorohyla	ANURA	HYLIDAE	1	0	0	3.9	0	0	1.9	0	0	-43.7
Neurergus	CAUDATA	SALAMANDRIDAE	4	1	0.25	27	2	0.5	12.3	0	0	-29.5
Niceforonia	ANURA	CRAUGASTORIDAE	14	7	0.5	31.1	1	0.07	-1.9	1	0.07	-36.2
Nidirana	ANURA	RANIDAE	7	1	0.14	12.8	1	0.14	2.7	0	0	-25.9
Nimbaphrynoides	ANURA	BUFONIDAE	1	0	0	18.6	0	0	-17	0	0	-38
Noblella	ANURA	CRAUGASTORIDAE	12	2	0.17	22.2	1	0.08	-7.2	0	0	-31.6
Notaden	ANURA	LIMNODYNASTIDAE	4	0	0	6.5	1	0.25	4.6	0	0	-8.8
Nothophryne	ANURA	PYXICEPHALIDAE	5	3	0.6	34.2	1	0.2	4.1	0	0	-29.5
Notophthalmus	CAUDATA	SALAMANDRIDAE	3	0	0	19.8	0	0	-3.5	0	0	-28.2
Nototriton	CAUDATA	PLETHODONTIDAE	20	0	0	-35.1	7	0.35	5.5	0	0	-28.5
Nyctanolis	CAUDATA	PLETHODONTIDAE	1	0	0	-39.9	0	0	-3.3	0	0	-21.2
Nyctibates	ANURA	ARTHROLEPTIDAE	1	1	1	66.2	0	0	-1.5	0	0	-64.1
Nyctibatrachus	ANURA	NYCTIBATRACHIDAE	15	6	0.4	24	4	0.27	6.9	0	0	-26
Nyctimantis	ANURA	HYLIDAE	1	0	0	-3.8	0	0	-12.3	0	0	-48.5
Nyctimystes	ANURA	PELODRYADIDAE	34	17	0.5	34.3	0	0	-10	0	0	-39.7
Nyctixalus	ANURA	RHACOPHORIDAE	3	0	0	13.7	0	0	-5.3	0	0	-36.3
Nymphargus	ANURA	CENTROLENIDAE	36	20	0.56	25.6	4	0.11	-1.5	0	0	-38.3
Occidozyga	ANURA	DICROGLOSSIDAE	12	1	0.08	2.1	0	0	-2.3	0	0	-36.2
Odontobatrachus	ANURA	ODONTOBATRACHIDAE	5	0	0	19.4	1	0.2	-11	0	0	-42.9
Odontophrynus	ANURA	ODONTOPHRYNIDAE	8	2	0.25	17.5	1	0.13	2	5	0.63	-2.4
Odorrana	ANURA	RANIDAE	52	2	0.04	7.2	5	0.1	1.2	0	0	-26.5
Oedipina	CAUDATA	PLETHODONTIDAE	38	4	0.11	-15.9	7	0.18	2.9	0	0	-35.5
Ololygon	ANURA	HYLIDAE	39	28	0.72	36	11	0.28	4.6	1	0.03	-24.5
Ombrana	ANURA	DICROGLOSSIDAE	1	0	0	-11.2	0	0	7.3	0	0	-28
Ommatotriton	CAUDATA	SALAMANDRIDAE	2	0	0	20.9	0	0	-0.7	0	0	-31.9
Oninia	ANURA	MICROHYLIDAE	1	1	1	37.1	0	0	-24.9	0	0	-52.4
Onychodactylus	CAUDATA	HYNOBIIDAE	8	0	0	15.4	0	0	-5.1	0	0	-29.9
Oophaga	ANURA	DENDROBATIDAE	9	5	0.56	30.2	2	0.22	4.7	0	0	-54
Opisthothylax	ANURA	HYPEROLIIDAE	1	1	1	62.6	0	0	-4.1	0	0	-64.2
Oreobates	ANURA	CRAUGASTORIDAE	23	6	0.26	18.6	1	0.04	-4.9	5	0.22	-14.1
Oreolalax	ANURA	MEGOPHRYIDAE	18	0	0	15.5	7	0.39	7.9	0	0	-28.6
Oreophryne	ANURA	MICROHYLIDAE	71	36	0.51	30.8	0	0	-10.2	0	0	-41.9
Oreophrynella	ANURA	BUFONIDAE	9	7	0.78	75.2	5	0.56	6.7	0	0	-58.7
Oscaecilia	GYMNOPHIONA	CAECILIIDAE	7	1	0.14	19.6	0	0	-0.2	0	0	-42.5
Osornophryne	ANURA	BUFONIDAE	8	4	0.5	26.8	0	0	-5.7	0	0	-33.3
Osteocephalus	ANURA	HYLIDAE	17	7	0.41	20	0	0	-3	0	0	-49.6
Osteopilus	ANURA	HYLIDAE	8	3	0.38	29.3	4	0.5	6.5	0	0	-42.9
Otophryne	ANURA	MICROHYLIDAE	3	3	1	73.2	1	0.33	4.6	0	0	-60.9
Pachyhynobius	CAUDATA	HYNOBIIDAE	1	0	0	16.2	0	0	1.8	0	0	-41
Pachytriton	CAUDATA	SALAMANDRIDAE	9	0	0	9.2	0	0	-1.5	0	0	-34.3
Paedophryne	ANURA	MICROHYLIDAE	7	3	0.43	25.1	0	0	-11.6	0	0	-35.1
Papurana	ANURA	RANIDAE	18	5	0.28	15.1	0	0	-8.9	0	0	-34.4
Paracassina	ANURA	HYPEROLIIDAE	2	0	0	24.1	0	0	-11.2	0	0	-36
Paracrinia	ANURA	MYOBATRACHIDAE	1	0	0	20.7	0	0	4.3	0	0	-34
Paradactylodon	CAUDATA	HYNOBIIDAE	2	0	0	13.1	1	0.5	8.6	0	0	-14
Paradoxophyla	ANURA	MICROHYLIDAE	2	2	1	47.2	1	0.5	5.1	0	0	-23.9
Paramesotriton	CAUDATA	SALAMANDRIDAE	14	1	0.07	8.6	1	0.07	-1.8	0	0	-34.2
Parapelophryne	ANURA	BUFONIDAE	1	0	0	12.1	0	0	-5.4	0	0	-32.3
Paratelmatobius	ANURA	LEPTODACTYLIDAE	5	5	1	47.3	0	0	-1.7	0	0	-23.4
Parhoplophryne	ANURA	MICROHYLIDAE	1	0	0	18	1	1	10	0	0	-25
Paruwrobates	ANURA	DENDROBATIDAE	3	3	1	65.3	0	0	-11	0	0	-55.3
Parvimolge	CAUDATA	PLETHODONTIDAE	1	0	0	27.7	0	0	-2.1	0	0	-26
Pedostibes	ANURA	BUFONIDAE	2	0	0	-6.7	1	0.5	7.9	0	0	-25.3
Pelobates	ANURA	PELOBATIDAE	5	0	0	19	2	0.4	7.9	0	0	-22.7
Pelodytes	ANURA	PELODYTIDAE	4	0	0	16.4	3	0.75	11.4	1	0.25	-13.5
Pelophryne	ANURA	BUFONIDAE	12	7	0.58	32.1	0	0	-8.9	0	0	-49.6
Pelophylax	ANURA	RANIDAE	20	1	0.05	19.4	3	0.15	2.8	0	0	-29.6
Peltophryne	ANURA	BUFONIDAE	12	11	0.92	41.8	0	0	1.7	0	0	-47.3
Petropedetes	ANURA	PETROPEDETIDAE	9	9	1	62.1	0	0	-1	0	0	-62.9
Phaeognathus	CAUDATA	PLETHODONTIDAE	1	0	0	13.9	0	0	-2.7	0	0	-28.6
Phasmahyla	ANURA	PHYLLOMEDUSIDAE	6	4	0.67	31.7	2	0.33	5.9	0	0	-23.7
Philautus	ANURA	RHACOPHORIDAE	50	19	0.38	17.2	2	0.04	-5	0	0	-40
Philoria	ANURA	LIMNODYNASTIDAE	6	0	0	25.6	4	0.67	8.2	0	0	-36.2
Phlyctimantis	ANURA	HYPEROLIIDAE	4	3	0.75	43.2	0	0	-5.3	0	0	-48.7
Phrynella	ANURA	MICROHYLIDAE	1	0	0	28.5	0	0	-2.1	0	0	-43.9
Phrynobatrachus	ANURA	PHRYNOBATRACHIDAE	85	39	0.46	34.3	5	0.06	-6.2	0	0	-42.6
Phrynoidis	ANURA	BUFONIDAE	2	1	0.5	33.4	0	0	-3.7	0	0	-51.8
Phrynomantis	ANURA	MICROHYLIDAE	5	0	0	16.1	0	0	-3.3	0	0	-23
Phrynomedusa	ANURA	PHYLLOMEDUSIDAE	5	3	0.6	31	0	0	0.7	0	0	-21.6
Phrynopus	ANURA	CRAUGASTORIDAE	35	8	0.23	24.7	20	0.57	12.5	2	0.06	-20.7
Phyllobates	ANURA	DENDROBATIDAE	5	2	0.4	31	0	0	5.3	0	0	-52.9
Phyllodytes	ANURA	HYLIDAE	11	7	0.64	36.7	6	0.55	9	0	0	-30.3
Phyllomedusa	ANURA	PHYLLOMEDUSIDAE	17	10	0.59	33	5	0.29	3.6	2	0.12	-31.9
Physalaemus	ANURA	LEPTODACTYLIDAE	43	25	0.58	32.8	9	0.21	3.8	7	0.16	-20.9
Phytotriades	ANURA	HYLIDAE	1	1	1	53	1	1	15.5	0	0	-64.9
Phyzelaphryne	ANURA	ELEUTHERODACTYLIDAE	1	1	1	59.7	0	0	2.1	0	0	-50.9
Pipa	ANURA	PIPIDAE	7	5	0.71	41.7	1	0.14	4.2	0	0	-50.3
Pithecopus	ANURA	PHYLLOMEDUSIDAE	9	7	0.78	45.6	2	0.22	6.6	0	0	-30.2
Platymantis	ANURA	CERATOBATRACHIDAE	32	1	0.03	0.4	0	0	-9.3	0	0	-35.4
Platyplectrum	ANURA	LIMNODYNASTIDAE	2	0	0	7.6	1	0.5	8.5	0	0	-11.1
Plectrohyla	ANURA	HYLIDAE	19	0	0	-35.9	3	0.16	-0.8	0	0	-21.9
Plethodon	CAUDATA	PLETHODONTIDAE	48	1	0.02	18.3	1	0.02	-6.8	0	0	-30.3
Plethodontohyla	ANURA	MICROHYLIDAE	10	10	1	51.7	7	0.7	8.9	0	0	-18.9
Pleurodeles	CAUDATA	SALAMANDRIDAE	3	0	0	4.9	3	1	14.2	0	0	-10.3
Pleurodema	ANURA	LEPTODACTYLIDAE	15	5	0.33	14.8	1	0.07	1.2	10	0.67	-0.8
Polypedates	ANURA	RHACOPHORIDAE	16	4	0.25	14.7	1	0.06	0.1	0	0	-34.9
Potamotyphlus	GYMNOPHIONA	TYPHLONECTIDAE	1	1	1	42.2	0	0	0.7	0	0	-54.2
Poyntonia	ANURA	PYXICEPHALIDAE	1	0	0	4	1	1	36.8	0	0	-28.5
Poyntonophrynus	ANURA	BUFONIDAE	10	0	0	13.1	1	0.1	-2.7	0	0	-19.8
Praslinia	GYMNOPHIONA	INDOTYPHLIDAE	1	0	0	56	0	0	1	0	0	-56
Pristimantis	ANURA	CRAUGASTORIDAE	464	287	0.62	40.1	84	0.18	0	0	0	-44.3
Probreviceps	ANURA	BREVICIPITIDAE	6	0	0	9.6	0	0	5.4	0	0	-34.8
Proceratophrys	ANURA	ODONTOPHRYNIDAE	21	15	0.71	37.9	11	0.52	8.3	1	0.05	-24.6
Prostherapis	ANURA	AROMOBATIDAE	1	1	1	65	0	0	6.8	0	0	-62
Proteus	CAUDATA	PROTEIDAE	1	0	0	30.1	0	0	-0.4	0	0	-23.5
Pseudacris	ANURA	HYLIDAE	15	0	0	19.1	0	0	-4.3	0	0	-28.8
Pseudhymenochirus	ANURA	PIPIDAE	1	0	0	20.3	0	0	-9.3	0	0	-47
Pseudis	ANURA	HYLIDAE	7	4	0.57	34.4	3	0.43	5.4	2	0.29	-23
Pseudobranchus	CAUDATA	SIRENIDAE	2	1	0.5	26.8	0	0	-1.8	0	0	-32.8
Pseudobufo	ANURA	BUFONIDAE	1	0	0	29	0	0	-2.8	0	0	-50.9
Pseudoeurycea	CAUDATA	PLETHODONTIDAE	39	7	0.18	15.3	0	0	-1.6	0	0	-28.3
Pseudohynobius	CAUDATA	HYNOBIIDAE	6	0	0	18.1	2	0.33	7.3	0	0	-32
Pseudopaludicola	ANURA	LEPTODACTYLIDAE	12	10	0.83	41.7	3	0.25	3.2	1	0.08	-33.9
Pseudophilautus	ANURA	RHACOPHORIDAE	66	1	0.02	-7.7	3	0.05	-0.8	0	0	-26.9
Pseudophryne	ANURA	MYOBATRACHIDAE	13	0	0	17	5	0.38	8	0	0	-25.8
Pseudorana	ANURA	RANIDAE	2	0	0	15.6	1	0.5	5	0	0	-30
Pseudotriton	CAUDATA	PLETHODONTIDAE	2	0	0	20	0	0	-8.7	0	0	-33
Psychrophrynella	ANURA	CRAUGASTORIDAE	3	0	0	20.8	0	0	-12.8	0	0	-33
Pterorana	ANURA	RANIDAE	1	0	0	4	1	1	11.3	0	0	-35.8
Ptychadena	ANURA	PTYCHADENIDAE	49	16	0.33	29.1	0	0	-9.1	0	0	-39
Ptychohyla	ANURA	HYLIDAE	8	0	0	-14.1	0	0	-0.1	0	0	-27.2
Pulchrana	ANURA	RANIDAE	16	2	0.13	18	0	0	-5.4	0	0	-45.6
Pyxicephalus	ANURA	PYXICEPHALIDAE	4	0	0	18.4	0	0	1.7	0	0	-24.4
Quasipaa	ANURA	DICROGLOSSIDAE	11	0	0	3.9	1	0.09	0.6	0	0	-30
Quilticohyla	ANURA	HYLIDAE	4	0	0	-8.1	0	0	0	0	0	-23.4
Rana	ANURA	RANIDAE	48	4	0.08	16.9	5	0.1	0.3	0	0	-26.7
Ranitomeya	ANURA	DENDROBATIDAE	15	6	0.4	14.3	0	0	-3.2	0	0	-45.9
Ranodon	CAUDATA	HYNOBIIDAE	1	0	0	10.2	0	0	-7	0	0	-9
Raorchestes	ANURA	RHACOPHORIDAE	38	1	0.03	13.8	8	0.21	5	1	0.03	-23.7
Rentapia	ANURA	BUFONIDAE	2	2	1	38.7	0	0	-4.4	0	0	-55.2
Rhacophorus	ANURA	RHACOPHORIDAE	56	13	0.23	12.4	2	0.04	-1.1	3	0.05	-32.9
Rhaebo	ANURA	BUFONIDAE	14	10	0.71	42	2	0.14	-0.2	0	0	-52.4
Rheobates	ANURA	AROMOBATIDAE	2	1	0.5	31.4	0	0	4.7	0	0	-43.6
Rheobatrachus	ANURA	MYOBATRACHIDAE	2	0	0	3.7	0	0	5.5	0	0	-22.5
Rheohyla	ANURA	HYLIDAE	1	1	1	30.9	0	0	-3.3	0	0	-24.1
Rhinatrema	GYMNOPHIONA	RHINATREMATIDAE	3	2	0.67	19.6	1	0.33	5	0	0	-48.8
Rhinella	ANURA	BUFONIDAE	78	37	0.47	26.5	17	0.22	1.8	15	0.19	-26.7
Rhinoderma	ANURA	RHINODERMATIDAE	2	0	0	2.5	2	1	16.8	2	1	7.5
Rhinophrynus	ANURA	RHINOPHRYNIDAE	1	0	0	-4.9	0	0	0.8	0	0	-25.7
Rhombophryne	ANURA	MICROHYLIDAE	15	13	0.87	39.9	1	0.07	1	0	0	-31
Rhyacotriton	CAUDATA	RHYACOTRITONIDAE	4	0	0	4	0	0	3	0	0	-29.5
Rohanixalus	ANURA	RHACOPHORIDAE	7	1	0.14	16.4	1	0.14	-0.2	0	0	-30.3
Rulyrana	ANURA	CENTROLENIDAE	6	2	0.33	18.6	0	0	-2.8	0	0	-36.9
Rupirana	ANURA	LEPTODACTYLIDAE	1	0	0	19.8	1	1	12.6	0	0	-14.7
Sabahphrynus	ANURA	BUFONIDAE	1	1	1	35.7	0	0	-10.3	0	0	-56.5
Sachatamia	ANURA	CENTROLENIDAE	5	3	0.6	45	0	0	2.1	0	0	-53.3
Salamandra	CAUDATA	SALAMANDRIDAE	6	0	0	21.9	3	0.5	5.9	0	0	-21.8
Salamandrella	CAUDATA	HYNOBIIDAE	1	0	0	6.3	0	0	0.9	0	0	-20.3
Salamandrina	CAUDATA	SALAMANDRIDAE	2	0	0	23.6	1	0.5	11.1	0	0	-23
Sanguirana	ANURA	RANIDAE	8	0	0	-3.4	0	0	-9.1	0	0	-32.5
Sarcohyla	ANURA	HYLIDAE	26	8	0.31	24	0	0	-0.2	0	0	-27.8
Scaphiophryne	ANURA	MICROHYLIDAE	10	9	0.9	44.8	4	0.4	-0.9	0	0	-21.5
Scaphiopus	ANURA	SCAPHIOPODIDAE	3	0	0	22	1	0.33	1.3	0	0	-27.7
Scarthyla	ANURA	HYLIDAE	2	2	1	40.7	1	0.5	6.9	0	0	-48.3
Schismaderma	ANURA	BUFONIDAE	1	0	0	18.7	0	0	1.4	0	0	-30.4
Schistometopum	GYMNOPHIONA	DERMOPHIIDAE	2	2	1	37	0	0	-5.3	0	0	-39.6
Scinax	ANURA	HYLIDAE	60	40	0.67	38.6	15	0.25	4.1	3	0.05	-36.9
Sclerophrys	ANURA	BUFONIDAE	44	18	0.41	30.6	7	0.16	-2.6	0	0	-38.8
Scolecomorphus	GYMNOPHIONA	SCOLECOMORPHIDAE	3	1	0.33	18.3	0	0	4.4	0	0	-36.4
Scotobleps	ANURA	ARTHROLEPTIDAE	1	1	1	69.1	0	0	-2	0	0	-69.2
Scutiger	ANURA	MEGOPHRYIDAE	20	2	0.1	11.2	5	0.25	4.2	0	0	-27.2
Scythrophrys	ANURA	LEPTODACTYLIDAE	1	0	0	10.5	0	0	-0.9	0	0	-17
Sechellophryne	ANURA	SOOGLOSSIDAE	2	0	0	28	0	0	0.5	0	0	-56
Semnodactylus	ANURA	HYPEROLIIDAE	1	0	0	26.1	1	1	11.1	0	0	-9.9
Siamophryne	ANURA	MICROHYLIDAE	1	0	0	-1.4	0	0	0.7	0	0	-19.7
Sigalegalephrynus	ANURA	BUFONIDAE	2	0	0	25.5	0	0	-5	0	0	-28
Silverstoneia	ANURA	DENDROBATIDAE	8	6	0.75	43.2	0	0	2.6	0	0	-46.3
Siphonops	GYMNOPHIONA	SIPHONOPIDAE	3	3	1	42.7	0	0	3.2	0	0	-28.7
Siren	CAUDATA	SIRENIDAE	2	0	0	20	0	0	-4.1	0	0	-31.1
Smilisca	ANURA	HYLIDAE	9	1	0.11	7.8	0	0	1.5	0	0	-33.8
Sooglossus	ANURA	SOOGLOSSIDAE	2	0	0	56	0	0	1	0	0	-56
Spea	ANURA	SCAPHIOPODIDAE	4	1	0.25	22.7	1	0.25	2.4	0	0	-20.8
Spelaeophryne	ANURA	BREVICIPITIDAE	1	0	0	-2.4	0	0	7	0	0	-33.7
Speleomantes	CAUDATA	PLETHODONTIDAE	8	0	0	25.4	5	0.63	8.8	0	0	-25.1
Sphaenorhynchus	ANURA	HYLIDAE	11	8	0.73	33.1	5	0.45	5.9	0	0	-29.9
Sphaerotheca	ANURA	DICROGLOSSIDAE	6	0	0	-4.6	0	0	2.5	0	0	-25.3
Sphenophryne	ANURA	MICROHYLIDAE	14	9	0.64	34.2	0	0	-9.6	0	0	-37.4
Spicospina	ANURA	MYOBATRACHIDAE	1	0	0	17	1	1	25	0	0	-36
Spinomantis	ANURA	MANTELLIDAE	12	12	1	44.1	4	0.33	3.5	0	0	-20.2
Staurois	ANURA	RANIDAE	6	4	0.67	30.7	0	0	-10	0	0	-50.8
Stefania	ANURA	HEMIPHRACTIDAE	18	12	0.67	65.2	7	0.39	6.4	0	0	-59.8
Stereochilus	CAUDATA	PLETHODONTIDAE	1	0	0	17.3	0	0	-8.8	0	0	-32.7
Stereocyclops	ANURA	MICROHYLIDAE	3	2	0.67	36.4	2	0.67	8.3	0	0	-26.2
Strabomantis	ANURA	CRAUGASTORIDAE	16	13	0.81	42.4	0	0	0.8	0	0	-46.7
Strauchbufo	ANURA	BUFONIDAE	1	0	0	14.4	0	0	9.3	0	0	-15.2
Strongylopus	ANURA	PYXICEPHALIDAE	10	1	0.1	12.1	4	0.4	10.2	0	0	-23.4
Stumpffia	ANURA	MICROHYLIDAE	15	10	0.67	37.9	4	0.27	5.7	0	0	-34.1
Sylvacaecilia	GYMNOPHIONA	INDOTYPHLIDAE	1	1	1	37.2	0	0	-7.7	0	0	-37.4
Sylvirana	ANURA	RANIDAE	8	0	0	7.3	0	0	-0.3	0	0	-26.4
Synapturanus	ANURA	MICROHYLIDAE	3	2	0.67	38.1	1	0.33	3	0	0	-63.1
Tachiramantis	ANURA	CRAUGASTORIDAE	4	3	0.75	47.2	3	0.75	12.5	0	0	-56.3
Tachycnemis	ANURA	HYPEROLIIDAE	1	1	1	56	0	0	1	0	0	-56
Taricha	CAUDATA	SALAMANDRIDAE	4	0	0	14.9	0	0	0.6	0	0	-23.9
Taruga	ANURA	RHACOPHORIDAE	3	0	0	-17.3	0	0	-2.6	0	0	-23.5
Taudactylus	ANURA	MYOBATRACHIDAE	6	0	0	4.8	1	0.17	5.1	0	0	-17.3
Telmatobius	ANURA	TELMATOBIIDAE	62	22	0.35	24.9	7	0.11	-4.6	9	0.15	-19
Telmatobufo	ANURA	CALYPTOCEPHALELLIDAE	4	0	0	6.5	4	1	14.6	2	0.5	-0.4
Tepuihyla	ANURA	HYLIDAE	9	6	0.67	58.5	4	0.44	4.8	0	0	-62.8
Teratohyla	ANURA	CENTROLENIDAE	5	2	0.4	24.9	1	0.2	4.6	0	0	-40.2
Theloderma	ANURA	RHACOPHORIDAE	25	0	0	-7.2	1	0.04	-0.2	2	0.08	-22.3
Thorius	CAUDATA	PLETHODONTIDAE	29	9	0.31	24.7	0	0	-1.2	0	0	-27.5
Thoropa	ANURA	CYCLORAMPHIDAE	5	4	0.8	33.9	1	0.2	2.8	0	0	-21.7
Tlalocohyla	ANURA	HYLIDAE	4	0	0	10.6	0	0	0.5	0	0	-27.1
Tomopterna	ANURA	PYXICEPHALIDAE	14	4	0.29	22.5	3	0.21	2.5	0	0	-29.2
Trachycephalus	ANURA	HYLIDAE	11	8	0.73	35.2	2	0.18	0.2	0	0	-34
Trichobatrachus	ANURA	ARTHROLEPTIDAE	1	1	1	64.1	0	0	-2.6	0	0	-65
Triprion	ANURA	HYLIDAE	3	0	0	13.9	0	0	1.8	0	0	-30.2
Triturus	CAUDATA	SALAMANDRIDAE	6	0	0	22.1	3	0.5	7.2	0	0	-22.6
Truebella	ANURA	BUFONIDAE	2	1	0.5	20.5	1	0.5	8.6	0	0	-12.5
Tsingymantis	ANURA	MANTELLIDAE	1	1	1	35	0	0	3	0	0	-47
Tylototriton	CAUDATA	SALAMANDRIDAE	28	0	0	8.4	3	0.11	2.4	0	0	-25.7
Typhlonectes	GYMNOPHIONA	TYPHLONECTIDAE	3	3	1	45.8	1	0.33	6	0	0	-49.7
Uperodon	ANURA	MICROHYLIDAE	12	2	0.17	3.2	1	0.08	3.5	0	0	-22.7
Uperoleia	ANURA	MYOBATRACHIDAE	25	0	0	8.3	5	0.2	4.5	5	0.2	-11.4
Uraeotyphlus	GYMNOPHIONA	ICHTHYOPHIIDAE	7	2	0.29	23.3	3	0.43	7.3	0	0	-30.7
Urspelerpes	CAUDATA	PLETHODONTIDAE	1	0	0	31	0	0	-14	0	0	-36
Vandijkophrynus	ANURA	BUFONIDAE	5	1	0.2	15.9	4	0.8	19.4	0	0	-14.7
Vietnamophryne	ANURA	MICROHYLIDAE	3	0	0	-1.1	0	0	0.7	0	0	-24.9
Vitreorana	ANURA	CENTROLENIDAE	8	6	0.75	37.6	2	0.25	6.1	0	0	-44
Wakea	ANURA	MANTELLIDAE	1	1	1	37	0	0	0	0	0	-34
Werneria	ANURA	BUFONIDAE	6	6	1	55.8	0	0	-3.2	0	0	-53.8
Wijayarana	ANURA	RANIDAE	4	0	0	18.8	0	0	-1.6	0	0	-28.8
Wolterstorffina	ANURA	BUFONIDAE	3	3	1	63.7	0	0	-6.9	0	0	-46.6
Xanthophryne	ANURA	BUFONIDAE	2	0	0	17.6	1	0.5	9.5	0	0	-25.8
Xenohyla	ANURA	HYLIDAE	2	0	0	26.3	0	0	5	0	0	-18.4
Xenopus	ANURA	PIPIDAE	29	17	0.59	38.9	2	0.07	-2.6	0	0	-43.2
Xenorhina	ANURA	MICROHYLIDAE	32	15	0.47	28.1	0	0	-7.9	0	0	-41.1
Yunganastes	ANURA	CRAUGASTORIDAE	5	1	0.2	19.1	0	0	-11.5	0	0	-16.3
Zachaenus	ANURA	CYCLORAMPHIDAE	2	2	1	38.9	1	0.5	8.7	0	0	-17
Zhangixalus	ANURA	RHACOPHORIDAE	33	2	0.06	15	2	0.06	-1.6	0	0	-31.8
